# Supplementary material for: Association of asthma genetic variants with asthma‐associated traits reveals molecular pathways of eosinophilic asthma
Source: Clin Transl Allergy. 2023 Apr 20;13(4):e12239. doi: 10.1002/clt2.12239 (PMC10119226; doi:10.1002/clt2.12239)
Supplement: Supplementary file 2 — Supporting Information S2 [file CLT2-13-e12239-s002.xlsx]

## Sheet: s. tables legends
Supplementary table 1	regression analyses of asthma SNPs with asthma-associated traits
Supplementary table 2	Meta analysis of asthma SNPs with asthma-associated traits
Supplementary table 3	Overlap of SNPs associated with asthma-associated traits
Supplementary table 4	Role of targets associated with eosinophils
Supplementary table 5	genes associated to asthma traits
Supplementary table 6	Pathways associated with eosinophil counts
Supplementary table 7	Novel and replicated findings

## Sheet: ST1 Association studies
Supplementary table 1	regression analyses of asthma SNPs with asthma-associated traits
Asthma Top SNPs			LifeLines SNPs				Eos			FEV1			FEV1FVC			LifeLines Asthmatics				Eos			FEV1			FEV1FVC			Childhood-onset asthma			DAG				Eos			FEV1			FEV1FVC			IgE			Skin test
index	Top SNP	Risk allele	rs.id	chr	pos	RA	beta	SE	pval	beta	SE	pval	beta	SE	pval	rs.id	chr	pos	RA	beta	SE	pval	beta	SE	pval	beta	SE	pval	beta	SE	pval	SNP	CHR	BP	RA	BETA	SE	P	BETA	SE	P	BETA	SE	P	BETA	SE	P	OR	SE
1	rs11121240	T	rs11121240	1	8894357	T	0.00271554	0.00499987	0.587046	0.0658222	0.126288	0.602224	0.0336129	0.0642244	0.600719	rs11121240	1	8894357	T	-0.00343348	0.0162586	0.832747	0.160273	0.425476	0.706403	-0.0289905	0.248178	0.907008	0.0239368	0.120234	0.842196	rs11121240	1	8894357	T	0.0421	0.0438	0.3364	0.1274	0.9028	0.8878	-1.0715	0.8286	0.1971	0.0162	0.0336	0.6304	0.9848	0.1564
2	rs67551275	T	rs2310923	1	9358897	T	0.00121725	0.00513759	0.81271	0.17276	0.130019	0.183938	0.0277372	0.0661244	0.674872	rs2310923	1	9358897	T	-0.0199809	0.0169837	0.239406	0.057697	0.450526	0.898097	0.222737	0.262889	0.396848	-0.0380261	0.122723	0.756673	rs67551275	1	9356676	T	0.1455	0.0492	0.003202	1.1289	1.0162	0.2669	-0.2013	0.9071	0.8246	-0.0093	0.0382	0.8069	0.999101	0.179
3	rs662064	C	rs662064	1	10557251	C	0.0027428	0.00530031	0.604822	-0.0165603	0.134057	0.901686	-0.0272125	0.0681777	0.68979	rs662064	1	10557251	C	0.0108227	0.0175107	0.536534	0.14805	0.456806	0.745863	0.0712817	0.266565	0.789154	0.0276131	0.12812	0.829358	rs662064	1	10557251	C	0.0138	0.0458	0.7634	0.657	0.9342	0.482	1.6624	0.8157	0.04257	-0.0362	0.0349	0.2994	0.895	0.161
4	rs6600246	C	rs6600246	1	25299426	C	0.0105583	0.0068329	0.122295	0.0403808	0.172335	0.814739	-0.0481599	0.0876238	0.58258	rs6600246	1	25299426	C	0.0032022	0.0226982	0.887809	-0.326557	0.599567	0.585991	-0.860336	0.349919	0.0139451	0.143431	0.168902	0.395772	rs6600246	1	25299426	C	-0.0229	0.06	0.7029	2.0227	1.2329	0.1012	1.0931	1.0751	0.3102	0.073	0.0455	0.109	0.899685	0.2094
5	rs541559418	A	N/A	1	N/A	N/A	N/A	N/A	N/A	N/A	N/A	N/A	N/A	N/A	N/A	N/A	N/A	N/A	N/A	N/A	N/A	N/A	N/A	N/A	N/A	N/A	N/A	N/A	N/A	N/A	N/A	rs185187161	1	152173126	T	NA	NA	NA	NA	NA	NA	NA	NA	NA	NA	NA	NA	NA	NA
6	rs11204896	C	rs11204896	1	151796742	C	0.00923395	0.00767147	0.228716	0.00688733	0.19306	0.971542	0.0872534	0.0981886	0.374201	rs11204896	1	151796742	C	0.0155183	0.024767	0.53094	0.00945052	0.668678	0.988724	0.264118	0.390261	0.49855	-0.126375	0.181834	0.487054	rs11204896	1	151796742	C	-0.0868	0.0761	0.2544	0.0723	1.5433	0.9626	-0.4715	1.3682	0.7307	0.029	0.0578	0.6162	1.01792	0.2597
7	rs12123821	T	rs12123821	1	152179152	T	-0.00982501	0.0112522	0.382575	-0.546672	0.287575	0.0573061	-0.0997233	0.14626	0.495351	rs12123821	1	152179152	T	-0.017588	0.0364864	0.629776	-1.2146	0.961488	0.206501	-1.57012	0.561181	0.00514388	0.462292	0.279507	0.0981367	rs12123821	1	152179152	T	0.0046	0.0828	0.956	2.7313	1.706	0.1097	1.0251	1.5598	0.5117	0.0667	0.0629	0.2895	0.8723	0.3105
8	rs61816761	A	rs61816761	1	152285861	A	0.0113339	0.0218471	0.603912	0.363276	0.545528	0.505465	0.285523	0.277456	0.303445	rs61816761	1	152285861	A	0.0891735	0.0627281	0.155146	0.126239	1.64892	0.938975	1.01157	0.962422	0.293227	0.165762	0.549235	0.7628	rs61816761	1	152285861	A	NA	NA	NA	NA	NA	NA	-0.491	5.4779	0.9286	NA	NA	NA	NA	NA
9	rs4129267	T	rs4129267	1	154426264	T	-0.00608799	0.0050421	0.227266	0.0716493	0.12724	0.573365	-0.0494084	0.064709	0.445137	rs4129267	1	154426264	T	0.00523039	0.0166272	0.753089	-0.382963	0.442247	0.386518	-0.28935	0.258045	0.262153	0.0263473	0.123247	0.830722	rs4129267	1	154426264	T	0.0118	0.0423	0.7812	0.452	0.8726	0.6046	0.1736	0.7886	0.826	-0.0188	0.0325	0.5628	0.8121	0.1545
10	rs1101999	T	rs1101999	1	158932555	T	0.0984345	0.105885	0.35256	3.21059	2.97942	0.281218	1.9567	1.51534	0.196611	N/A	N/A	N/A	N/A	N/A	N/A	N/A	N/A	N/A	N/A	N/A	N/A	N/A	N/A	N/A	N/A	rs856091	1	158922635	G	0.0205	0.1199	0.8644	-3.2724	2.5275	0.1957	-3.0571	2.4828	0.2193	0.0868	0.0904	0.3374	0.9507	0.4599
11	rs4233366	T	rs4233366	1	161159147	T	0.00626279	0.00561703	0.264865	0.158815	0.142239	0.264191	0.0496465	0.0723384	0.492518	rs4233366	1	161159147	T	0.0468259	0.0181872	0.0100338	-0.588099	0.481621	0.222054	-0.473991	0.28106	0.0917116	-0.0759447	0.132293	0.565925	rs4233366	1	161159147	T	0.024	0.0508	0.6373	0.0152	1.02	0.9881	1.7214	0.8571	0.04564	0.0184	0.0385	0.6322	1.0141	0.1836
12	rs1723018	A	rs1723018	1	167433420	A	0.00479668	0.00501801	0.339127	0.104905	0.127066	0.409032	-0.0347526	0.0646218	0.590726	rs1723018	1	167433420	A	0.0130185	0.0165704	0.432071	0.843245	0.435271	0.0527106	0.172365	0.253974	0.497347	0.0695074	0.121113	0.566032	rs1723018	1	167433420	A	0.0824	0.0458	0.07224	0.3835	0.9418	0.684	-0.2996	0.8261	0.7172	-0.004	0.0351	0.909	0.977422	0.1634
13	rs1102705	G	rs2422254	1	172779833	T	0.00144041	0.0080478	0.857952	-0.0506643	0.20389	0.803756	0.0125611	0.103689	0.903579	rs2422254	1	172779833	T	0.0155408	0.0266135	0.559256	-0.300148	0.720026	0.676783	-0.0792249	0.420235	0.850465	-0.0378496	0.188893	0.841186	rs1102705	1	172700868	G	-0.0394	0.0711	0.58	1.2616	1.4543	0.3859	0.7475	1.361	0.5834	0.017	0.0542	0.7534	0.931706	0.2535
14	rs6691738	G	rs6691738	1	173152036	G	-0.0105025	0.00543165	0.0531657	-0.0115486	0.13761	0.933118	0.106041	0.0699844	0.129721	rs6691738	1	173152036	G	-0.0274098	0.0177622	0.122793	0.228838	0.466482	0.623736	0.36845	0.272248	0.175941	-0.210213	0.131526	0.109984	rs6691738	1	173152036	G	-0.0345	0.0505	0.4951	-0.7337	1.0355	0.4788	-0.3004	0.8669	0.7292	-0.0461	0.0385	0.2312	0.849	0.1861
15	rs2786098	T	rs2786098	1	197325908	T	-0.00787478	0.00589679	0.181735	-0.0476389	0.149013	0.749199	-0.0819125	0.0757843	0.279758	rs2786098	1	197325908	T	-0.0306015	0.0192248	0.111436	0.27322	0.508128	0.590785	0.0277968	0.296538	0.925317	-0.149263	0.137917	0.279133	rs2786098	1	197325908	T	-0.0771	0.053	0.1459	-0.143	1.0738	0.8941	0.0473	0.9131	0.9587	0.047	0.0404	0.2445	1.19489	0.1862
16	rs6683383	T	rs6683383	1	203100504	T	0.00664253	0.00527209	0.20769	0.0505847	0.13392	0.705636	0.103662	0.068107	0.127998	rs6683383	1	203100504	T	0.00668384	0.0178691	0.708371	-0.226569	0.47561	0.633808	0.235341	0.277577	0.396526	0.0118711	0.130832	0.927703	rs6683383	1	203100504	T	0.0593	0.0472	0.2097	1.0154	0.9685	0.2947	-1.3449	0.843	0.1119	0.056	0.036	0.1201	0.886132	0.1649
17	rs13412757	G	rs13412757	2	8458080	G	0.0141598	0.00502643	0.00484656	-0.25879	0.127259	0.0419944	-0.0864999	0.0647199	0.181377	rs13412757	2	8458080	G	0.0336712	0.016579	0.042259	-0.362562	0.438147	0.407961	-0.192817	0.255726	0.450849	0.0498949	0.121292	0.680806	rs13412757	2	8458080	G	0.0741	0.0457	0.1051	0.4178	0.9436	0.658	-0.0295	0.8561	0.9726	0.0181	0.0349	0.6038	0.935629	0.16
18	rs3771180	T	rs3771180	2	102953617	G	0.0609805	0.00788712	1.06e-14	-0.326517	0.198541	0.100057	-0.0467117	0.100941	0.643536	rs3771180	2	102953617	G	0.0643693	0.0278657	0.0208893	-0.740171	0.716885	0.301846	-0.641447	0.418401	0.125253	0.25604	0.20121	0.203194	rs3771180	2	102953617	G	-0.0053	0.0764	0.9444	-0.1713	1.5759	0.9135	-0.532	1.4057	0.7054	-0.083	0.0583	0.1551	1.236	0.2565
19	rs34290285	G	rs34290285	2	242698640	G	0.0283095	0.00565518	5.56e-07	0.0837738	0.142469	0.556523	-0.0060749	0.0724475	0.933174	rs34290285	2	242698640	G	0.0352802	0.0188645	0.0614578	-0.158215	0.497397	0.75042	-0.0745191	0.289886	0.79713	0.0605965	0.137344	0.659067	rs34290285	2	242698640	G	-0.0722	0.0859	0.4011	-2.3801	1.7702	0.1791	-1.8677	1.512	0.2179	0.0576	0.0659	0.3822	1.30582	0.3195
20	rs115913567	C	rs115913567	3	23653570	C	-0.0082217	0.0281925	0.770571	0.210544	0.710456	0.766962	0.613954	0.361338	0.0892982	rs115913567	3	23653570	C	-0.0532448	0.082847	0.520427	1.41009	2.11023	0.503994	1.40023	1.23167	0.255601	-0.506848	0.656811	0.440303	rs115913567	3	23653570	C	0.0098	0.2859	0.9726	3.2554	5.6939	0.5676	2.6373	4.6807	0.5736	-0.1271	0.2173	0.5587	0.294074	0.8576
21	rs35570272	T	rs35570272	3	33047662	T	0.0202804	0.00506126	6.15e-05	0.0352447	0.128081	0.783182	-0.0982743	0.0651383	0.131375	rs35570272	3	33047662	T	0.0220837	0.0163886	0.177818	-0.598538	0.428824	0.162785	-0.238417	0.250288	0.340807	-0.197102	0.119444	0.0989098	rs35570272	3	33047662	T	0.0367	0.0436	0.4004	0.2323	0.8944	0.7951	-0.6641	0.7747	0.3921	0.0004	0.0333	0.9902	1.0718	0.1573
22	rs1806656	C	rs1806656	3	121716171	C	-0.0111672	0.0051671	0.0306789	-0.0331323	0.130749	0.799956	0.0729198	0.0664969	0.272821	rs1806656	3	121716171	C	-0.0134778	0.016988	0.427562	0.700367	0.446612	0.11684	0.484194	0.260663	0.0632335	-0.0677339	0.125901	0.590583	rs1806656	3	121716171	C	-0.0443	0.0473	0.3492	0.1542	0.9714	0.8739	-1.3656	0.8502	0.1094	-0.045	0.0359	0.21	0.916338	0.1674
23	rs7625643	G	rs6763927	3	141140366	T	0.00389203	0.00492668	0.429533	-0.165479	0.124814	0.184902	-0.182756	0.0634747	0.00398692	rs6763927	3	141140366	T	0.0164296	0.0163257	0.314239	-0.443277	0.434295	0.307406	-0.303063	0.253346	0.231603	-0.0905651	0.125745	0.471383	rs7625643	3	141150026	G	0.0266	0.0439	0.5445	1.0309	0.9076	0.2563	-0.236	0.7779	0.7618	-0.0829	0.0335	0.01364	0.9506	0.1578
24	rs7626218	A	rs7626218	3	176852038	A	-0.00211002	0.00505581	0.676425	0.139618	0.128254	0.27633	0.0310748	0.0652193	0.633743	rs7626218	3	176852038	A	-0.018371	0.0164587	0.264339	0.543349	0.435923	0.212605	0.0606276	0.254244	0.811522	0.210954	0.12324	0.0869458	rs7626218	3	176852038	A	-0.0034	0.0459	0.9402	-0.7499	0.9447	0.4275	0.1153	0.8493	0.8921	-0.0368	0.0351	0.2949	0.96918	0.1637
25	rs519973	A	rs519973	3	187633268	A	-0.0126119	0.00523775	0.0160448	-0.104277	0.132811	0.432366	-0.00885289	0.0675386	0.895713	rs519973	3	187633268	A	-0.00940764	0.0171137	0.582516	-0.752605	0.449104	0.0937789	-0.152765	0.262063	0.559938	0.124868	0.129391	0.334523	rs519973	3	187633268	A	0.0702	0.0453	0.1214	1.5294	0.9345	0.1021	1.6163	0.8336	0.05359	-0.0252	0.0346	0.4674	1.0381	0.1598
26	rs2030030	T	rs2030030	3	187793833	T	0.00422196	0.00677986	0.533468	-0.220611	0.172634	0.201281	-0.0365398	0.0877934	0.677262	rs2030030	3	187793833	T	-0.0263439	0.0224443	0.240496	-0.930895	0.599539	0.120498	-0.229877	0.349775	0.511043	0.195257	0.166444	0.240752	rs2030030	3	187793833	T	-0.0155	0.061	0.7999	-1.4172	1.2731	0.266	-2.4267	1.1716	0.03932	0.0565	0.0475	0.2346	0.729767	0.2102
27	rs60946162	T	rs60946162	3	188133336	T	0.0038644	0.0049907	0.438741	0.193276	0.12652	0.126604	0.0248308	0.0643437	0.699565	rs60946162	3	188133336	T	0.0214673	0.0162879	0.187506	0.17137	0.428663	0.68932	0.0160502	0.250197	0.94885	0.0221028	0.122011	0.856246	rs60946162	3	188133336	T	-0.0212	0.044	0.6297	-1.1731	0.8892	0.1874	-0.5267	0.7707	0.495	0.0414	0.0333	0.2142	0.9683	0.1561
28	rs73196739	C	rs73196739	3	188402471	C	0.0108156	0.00654936	0.0986575	0.0970147	0.166484	0.560077	-0.0606027	0.0846688	0.474138	rs73196739	3	188402471	C	-0.000895167	0.0220333	0.967593	0.640437	0.58545	0.273989	-0.170994	0.341579	0.616654	0.181195	0.15668	0.247491	rs73196739	3	188402471	C	0.0033	0.0616	0.9572	1.4916	1.2512	0.2335	0.5397	1.1555	0.6409	0.0348	0.047	0.4589	1.12007	0.2281
29	rs11715524	A	rs11715524	3	195762492	A	-0.000737181	0.00490893	0.880629	0.132347	0.124375	0.287285	0.0132	0.063255	0.834699	rs11715524	3	195762492	A	0.00766761	0.0162798	0.637649	-0.0422588	0.428682	0.921473	-0.226113	0.250209	0.366158	-0.0197143	0.117684	0.866962	rs11715524	3	195762492	A	0.0557	0.0483	0.2496	-1.3713	0.9802	0.1621	-0.6212	0.8713	0.4765	-0.0302	0.0367	0.411	0.883	0.1717
30	rs1684466	G	rs1684466	3	196359310	G	0.00314754	0.00511497	0.538318	0.0512032	0.129758	0.693135	0.0257512	0.0659836	0.696339	rs1684466	3	196359310	G	0.0271168	0.0169049	0.108697	0.00395627	0.447561	0.992947	0.185208	0.261024	0.477987	0.31094	0.126487	0.0139603	rs1684466	3	196359310	G	0.0787	0.0524	0.1338	1.3024	1.0716	0.2246	1.3657	0.9479	0.1509	-0.0554	0.0398	0.1643	0.971628	0.1854
31	rs4833095	T	rs4833095	4	38799710	T	-0.00101329	0.00545956	0.852759	-0.243037	0.138092	0.0784137	-0.0722591	0.0702296	0.303528	rs4833095	4	38799710	T	-0.00738313	0.0184568	0.68914	0.13948	0.48835	0.775173	-0.0910749	0.284982	0.749286	0.00169062	0.134792	0.989993	rs4833095	4	38799710	T	0.0641	0.049	0.1914	0.5074	0.9871	0.6074	-0.0001	0.8072	0.9999	-0.0094	0.0377	0.8036	0.928074	0.177
32	rs45613035	C	rs45613035	4	123141070	C	0.0093424	0.00813864	0.251007	-0.115134	0.204863	0.574115	-0.0971846	0.104192	0.35095	rs45613035	4	123141070	C	0.0398346	0.0259079	0.12416	-0.181531	0.680288	0.789589	-0.295978	0.397042	0.455995	0.0710285	0.194304	0.714699	rs45613035	4	123141070	C	-0.103	0.0726	0.1565	-0.4681	1.4937	0.7541	0.0251	1.3379	0.985	0.0084	0.0553	0.8798	0.8714	0.2678
33	rs4380538	T	rs4380538	4	123448562	T	0.0171031	0.00509125	0.000781375	0.31488	0.128895	0.014569	0.0899623	0.0655494	0.169928	rs4380538	4	123448562	T	0.0149275	0.0164751	0.364902	0.881868	0.43503	0.0426479	0.130178	0.253908	0.608163	-0.0261443	0.122154	0.830526	rs4380538	4	123448562	T	0.0592	0.0458	0.1967	-0.502	0.9233	0.5868	-0.1889	0.8009	0.8137	0.01	0.0345	0.7724	0.8877	0.1671
34	rs7686660	T	rs7686660	4	144003159	T	-0.013803	0.00571826	0.0157852	0.088195	0.144657	0.542072	0.0972291	0.0735685	0.186297	rs7686660	4	144003159	T	-0.0176131	0.0189987	0.353891	-0.348223	0.499228	0.485476	-0.135818	0.291342	0.641086	0.0245021	0.138201	0.859279	rs7686660	4	144003159	T	0.0368	0.0499	0.4616	-0.5297	1.0248	0.6054	1.2555	0.8855	0.1575	-0.047	0.0381	0.2181	0.934667	0.1774
35	rs16903574	G	rs16903574	5	14610309	G	0.0296148	0.00915044	0.00121033	0.052565	0.232192	0.820901	0.162475	0.118068	0.168787	rs16903574	5	14610309	G	0.0608221	0.0277181	0.0282132	1.10587	0.726398	0.127908	0.0101498	0.423586	0.980883	-0.381214	0.209553	0.0688838	rs16903574	5	14610309	G	-0.0192	0.0962	0.8416	-0.27	1.9996	0.8926	-2.6664	1.7459	0.1279	-0.121	0.0735	0.1	0.6699	0.378
36	rs11742240	G	rs11742240	5	35881376	G	0.00900758	0.00543255	0.0973023	0.0790056	0.137255	0.564879	0.0321568	0.069804	0.645033	rs11742240	5	35881376	G	0.0329349	0.0184269	0.073885	0.0548296	0.484422	0.909883	-0.398705	0.282706	0.158445	0.122997	0.134391	0.360075	rs11742240	5	35881376	G	0.0502	0.0487	0.3027	2.1082	0.9878	0.03309	-0.5647	0.8237	0.4936	-0.0081	0.0369	0.8258	1.07875	0.1789
37	rs1588265	A	rs1588265	5	59369794	A	0.00347583	0.00531854	0.513414	-0.0243412	0.134821	0.856725	-0.0286407	0.0685654	0.676156	rs1588265	5	59369794	A	-0.00892295	0.0175995	0.612156	-0.317979	0.46467	0.493779	-0.0171728	0.271151	0.949501	-0.108402	0.127529	0.395316	rs1588265	5	59369794	A	-0.0329	0.0473	0.4868	0.8229	0.9697	0.3963	0.086	0.8527	0.9197	-0.027	0.036	0.4539	1.1542	0.1723
38	rs6893213	T	rs6893213	5	110198114	T	0.0136676	0.00945572	0.148337	-0.0485907	0.239932	0.839512	-0.0528107	0.122028	0.665179	rs6893213	5	110198114	T	0.0192688	0.0322774	0.550523	-0.0559405	0.865298	0.948454	-0.232344	0.505034	0.645475	0.3465	0.249854	0.165499	rs6893213	5	110198114	T	0.0095	0.0824	0.9081	1.221	1.648	0.459	1.9973	1.4645	0.1738	-0.0527	0.0611	0.3889	0.7535	0.311
39	rs1837253	C	rs1837253	5	110401872	C	0.0148897	0.0054269	0.00607526	-0.0590706	0.137979	0.668569	-0.0101189	0.0701722	0.885342	rs1837253	5	110401872	C	-0.00147856	0.0184155	0.936007	-0.241627	0.490878	0.622554	-0.279643	0.286454	0.328954	0.212087	0.131539	0.106886	rs1837253	5	110401872	C	0.0885	0.0489	0.07066	-0.304	1.0072	0.7629	-1.3987	0.828	0.09239	-0.0014	0.0379	0.9707	1.0106	0.1755
40	rs1438673	C	rs1438673	5	110467499	C	0.0256665	0.00492434	1.87e-07	-0.102425	0.124553	0.410884	-0.0209334	0.0633424	0.741037	rs1438673	5	110467499	C	0.00700551	0.0162227	0.665862	-0.611263	0.431737	0.156828	-0.378238	0.251993	0.133359	0.0403823	0.120037	0.736558	rs1438673	5	110467499	C	0.0353	0.0437	0.4193	0.2521	0.8947	0.7782	1.2448	0.773	0.1085	-0.0635	0.0333	0.05675	0.80952	0.156
41	rs6894249	G	rs6894249	5	131797547	G	0.0295401	0.00497046	2.8e-09	-0.141437	0.126168	0.262281	-0.0902254	0.0641631	0.159668	rs6894249	5	131797547	G	0.0255671	0.0164521	0.120178	0.055671	0.437495	0.898743	0.254805	0.255249	0.318153	0.122776	0.122755	0.317229	rs6894249	5	131797547	G	0.0181	0.0458	0.6933	0.2548	0.9291	0.7839	0.2704	0.7975	0.7348	0.0359	0.0348	0.302	0.7813	0.1674
42	rs6871536	C	rs6871536	5	131969874	C	0.0361393	0.00613084	3.75e-09	-0.000293674	0.154986	0.998488	-0.0939305	0.0788204	0.233378	rs6871536	5	131969874	C	0.0343706	0.0195692	0.0790267	-0.201593	0.520212	0.698371	-0.374288	0.303588	0.21762	0.0313172	0.142838	0.826456	rs6871536	5	131969874	C	-0.0751	0.0515	0.1452	0.5124	1.0571	0.628	0.305	0.9086	0.7374	0.0152	0.0395	0.7003	0.7655	0.1919
43	rs113010607	C	rs803054	5	132085977	G	0.0149725	0.00854369	0.0796951	-0.322748	0.215465	0.134156	-0.0874464	0.109584	0.424878	rs803054	5	132085977	G	-0.00258898	0.0278963	0.926057	1.16313	0.728518	0.110361	0.234196	0.425197	0.581775	-0.0700749	0.191231	0.714036	rs113010607	5	132105698	C	0.0401	0.1042	0.7004	1.6109	2.159	0.4558	4.3402	1.8715	0.02117	-0.0558	0.0801	0.4865	0.9605	0.3825
44	rs740474	C	rs740474	5	140925362	C	0.00556874	0.00510455	0.275301	0.116071	0.128997	0.368228	0.0201813	0.0656013	0.75836	rs740474	5	140925362	C	0.0220464	0.0166301	0.18494	-0.139088	0.439196	0.75148	-0.324718	0.25628	0.20514	-0.0132547	0.122254	0.913663	rs740474	5	140925362	C	0.0266	0.0444	0.5497	0.8345	0.9043	0.3564	0.3573	0.8063	0.658	-0.0207	0.0339	0.542	0.842247	0.1637
45	rs449454	G	rs449454	5	141533062	G	0.025011	0.00509183	9.02e-07	-0.101743	0.129196	0.430984	-0.117741	0.0656991	0.0731121	rs449454	5	141533062	G	0.0302921	0.0169972	0.0747187	0.333099	0.448424	0.457591	0.0475643	0.261509	0.855674	-0.0722739	0.124327	0.561023	rs449454	5	141533062	G	0.0651	0.0437	0.1365	-0.0052	0.8932	0.9954	-0.2757	0.7785	0.7235	-0.012	0.0333	0.7193	0.8357	0.1509
46	rs200634877	AAAAT	N/A	N/A	N/A	N/A	N/A	N/A	N/A	N/A	N/A	N/A	N/A	N/A	N/A	N/A	N/A	N/A	N/A	N/A	N/A	N/A	N/A	N/A	N/A	N/A	N/A	N/A	N/A	N/A	N/A	N/A	N/A	N/A	N/A	N/A	N/A	N/A	N/A	N/A	N/A	N/A	N/A	N/A	N/A	N/A	N/A	N/A	N/A
47	rs1233578	G	rs1233578	6	28712247	G	-0.0175152	0.00695606	0.0118029	-0.746167	0.17567	2.16e-05	-0.175283	0.089334	0.0497503	rs1233578	6	28712247	G	-0.00284279	0.0226511	0.900125	-0.857804	0.596644	0.150515	-0.448282	0.348085	0.197797	-0.0471755	0.160171	0.768352	rs6456834	6	28700352	T	-0.0617	0.059	0.296	1.0892	1.2191	0.3718	0.3437	1.0671	0.7477	0.0648	0.0452	0.1521	0.885583	0.2148
48	rs3190923	G	N/A	N/A	N/A	N/A	N/A	N/A	N/A	N/A	N/A	N/A	N/A	N/A	N/A	N/A	N/A	N/A	N/A	N/A	N/A	N/A	N/A	N/A	N/A	N/A	N/A	N/A	N/A	N/A	N/A	N/A	N/A	N/A	N/A	N/A	N/A	N/A	N/A	N/A	N/A	N/A	N/A	N/A	N/A	N/A	N/A	N/A	N/A
49	rs2507978	G	rs2507978	6	31351664	G	0.0126223	0.00497738	0.0112147	0.188442	0.125764	0.134036	0.00787975	0.0639563	0.901945	rs2507978	6	31351664	G	-0.00226782	0.0164139	0.89011	0.578803	0.435789	0.184121	0.321372	0.254199	0.20614	0.264921	0.118827	0.0257827	rs114333358	6	31351664	G	0.0277	0.0509	0.5873	-0.8446	1.0444	0.4189	-0.3688	0.9381	0.6945	-0.0424	0.0386	0.2724	0.794534	0.1817
50	rs2855812	T	rs2855812	6	31472720	T	0.00666239	0.00545639	0.222076	-0.0279558	0.138386	0.839907	-0.0745938	0.0703799	0.289202	rs2855812	6	31472720	T	-5.41114e-05	0.017762	0.997569	-0.0272154	0.466832	0.953511	-0.293815	0.272421	0.280796	0.172197	0.127349	0.176321	rs2855812	6	31472720	T	0.024	0.0471	0.6101	-0.9912	0.9716	0.3079	0.3581	0.8841	0.6858	-0.0057	0.0359	0.8733	0.8923	0.1704
51	rs28895016	C	rs9348876	6	31575276	C	0.0158163	0.0101637	0.119672	-0.161038	0.255392	0.528334	-0.137695	0.129891	0.289111	rs9348876	6	31575276	C	-0.00890685	0.0343406	0.795351	0.0196329	0.91504	0.982882	-0.532836	0.534068	0.318428	0.13626	0.25671	0.595562	rs149130795	6	31574525	C	-0.0378	0.1049	0.7188	-1.2855	2.1923	0.5578	-0.6255	2.1884	0.7753	-0.074	0.0811	0.3613	0.749457	0.3626
52	rs404860	C	rs404860	6	32184345	C	0.00987509	0.007157	0.167655	-0.251504	0.180674	0.163912	0.257391	0.0918886	0.00509252	rs404860	6	32184345	C	0.0102192	0.0233256	0.661305	0.60053	0.616149	0.329734	0.447182	0.359599	0.213662	0.0802364	0.158898	0.61359	rs404860	6	32184345	C	0.0391	0.0634	0.5373	0.0825	1.2798	0.9486	-0.7998	1.0931	0.465	-0.0333	0.0481	0.4896	0.690608	0.2497
53	rs3117098	G	rs3117098	6	32358513	G	-0.0163091	0.00530235	0.00209927	0.291432	0.134519	0.0302754	0.12037	0.0684139	0.0785036	rs3117098	6	32358513	G	0.00258399	0.0177675	0.884368	0.188659	0.468956	0.687467	0.304254	0.27366	0.266225	0.0283097	0.132599	0.830938	rs3117098	6	32358513	G	0.0324	0.0474	0.4951	1.8998	0.9517	0.04621	-0.5144	0.7865	0.5136	-0.0354	0.0361	0.3276	0.955292	0.1703
54	rs115468973	T	N/A	N/A	N/A	N/A	N/A	N/A	N/A	N/A	N/A	N/A	N/A	N/A	N/A	N/A	N/A	N/A	N/A	N/A	N/A	N/A	N/A	N/A	N/A	N/A	N/A	N/A	N/A	N/A	N/A	N/A	N/A	N/A	N/A	#VALUE!	N/A	N/A	N/A	N/A	N/A	N/A	N/A	N/A	N/A	N/A	N/A	N/A	N/A
55	rs1064713	A	N/A	N/A	N/A	N/A	N/A	N/A	N/A	N/A	N/A	N/A	N/A	N/A	N/A	N/A	N/A	N/A	N/A	N/A	N/A	N/A	N/A	N/A	N/A	N/A	N/A	N/A	N/A	N/A	N/A	rs1064713	6	32546666	A	0.0457	0.1	0.6476	2.0429	2.0539	0.3202	0.6328	1.7523	0.7183	0.0697	0.0764	0.3622	0.9273	0.36
56	rs17843604	T	rs17843604	6	32620283	T	-0.00604645	0.00491767	0.218871	-0.11948	0.124546	0.337397	-0.113264	0.0633357	0.0737258	rs17843604	6	32620283	T	0.00389135	0.0159756	0.807556	-0.599103	0.419736	0.153485	-0.295893	0.244863	0.226892	-0.0179817	0.119558	0.880448	rs17843604	6	32620283	T	0.0945	0.0498	0.05818	-0.1442	1.0237	0.888	1.4804	0.9038	0.1026	-0.008	0.0383	0.8352	1.2697	0.1779
57	rs987870	G	rs987870	6	33042880	G	-0.011797	0.00727285	0.104791	-0.0704062	0.183858	0.701765	-0.164287	0.0935076	0.0789287	rs987870	6	33042880	G	0.0250925	0.0233219	0.281961	-0.198875	0.618013	0.747606	-0.723463	0.360689	0.0448794	0.00783199	0.176625	0.964631	rs987870	6	33042880	G	-0.0263	0.0585	0.6536	0.7323	1.2109	0.5455	-1.5305	1.1636	0.1896	0.0024	0.0441	0.9561	0.885661	0.2143
58	rs3097670	G	rs3135020	6	33041064	C	-0.0100562	0.00702507	0.152294	-0.150632	0.178464	0.398643	-0.0528405	0.0907571	0.560419	rs3135020	6	33041064	C	-0.00270943	0.0239845	0.910058	0.22471	0.631162	0.721821	0.0917136	0.368183	0.803285	0.136197	0.170014	0.423078	rs114305667	6	33046752	G	0.1522	0.091	0.09494	0.2311	1.8427	0.9002	2.213	1.4755	0.1349	-0.147	0.0697	0.03531	0.592101	0.2951
59	rs10947428	C	rs10947428	6	33647058	C	-0.00932415	0.00587917	0.112748	0.00592243	0.148268	0.968138	-0.0553585	0.0754049	0.462857	rs10947428	6	33647058	C	-0.0355172	0.019257	0.0651276	-0.0335633	0.512963	0.947831	-0.0813312	0.299354	0.785861	-0.118678	0.145633	0.415126	rs10947428	6	33647058	C	-0.0009	0.0497	0.9849	1.2642	1.0277	0.219	-0.3215	0.9774	0.7425	0.0052	0.0379	0.8905	0.6257	0.1934
60	rs1776883	T	rs1776883	6	34156444	T	-0.00115324	0.00497038	0.816521	0.11294	0.125896	0.369672	-0.0506999	0.0640204	0.4284	rs1776883	6	34156444	T	0.00114699	0.0162905	0.943869	0.193836	0.434273	0.655347	0.199293	0.253309	0.431423	-0.134885	0.119569	0.259283	rs1776883	6	34156444	T	-0.0276	0.0497	0.5788	0.6239	1.0242	0.5426	0.0015	0.9224	0.9987	0.0244	0.0381	0.5219	1.3533	0.1832
61	rs28522747	A	rs28522747	6	35134729	A	-0.000693761	0.00851161	0.935038	-0.464307	0.214925	0.0307473	-0.29262	0.109309	0.00742855	rs28522747	6	35134729	A	0.0183979	0.0286424	0.520658	-0.877757	0.774592	0.257136	-0.586909	0.452091	0.194215	0.219621	0.209445	0.294369	rs28522747	6	35134729	A	-0.0354	0.0689	0.6075	0.4365	1.4365	0.7613	-0.1415	1.3133	0.9143	0.0074	0.0526	0.8889	0.7501	0.2854
62	rs9357733	A	rs9357733	6	52292136	A	-0.00678228	0.00684934	0.322071	-0.163644	0.17387	0.346609	0.0888668	0.0884279	0.314914	rs9357733	6	52292136	A	-0.0137459	0.0226186	0.543369	-1.65705	0.601869	0.00590191	-0.469252	0.351263	0.181582	0.0725651	0.165493	0.661039	rs9357733	6	52292136	A	0.0429	0.0563	0.446	1.4357	1.1483	0.2115	-0.2226	0.978	0.8201	0.0041	0.0434	0.925	0.916926	0.1991
63	rs58521088	A	rs58521088	6	90985198	A	0.0223141	0.00521849	1.9e-05	-0.138954	0.132856	0.295606	-0.14613	0.0675603	0.030545	rs58521088	6	90985198	A	0.0177224	0.0172492	0.304217	0.152951	0.4574	0.738083	-0.535937	0.266909	0.0446498	-0.326175	0.125269	0.00921962	rs58521088	6	90985198	A	0.059	0.049	0.2292	0.3306	0.9911	0.7388	1.0142	0.8536	0.2359	-0.0169	0.0375	0.6514	0.833472	0.1711
64	rs55743914	T	rs55743914	6	128293562	T	-0.000527859	0.00594552	0.929255	-0.0429938	0.150864	0.775657	-0.0594106	0.076725	0.438734	rs55743914	6	128293562	T	0.0159913	0.0191957	0.404807	-0.230398	0.510269	0.651612	0.128696	0.297769	0.665596	0.0974292	0.134094	0.467486	rs55743914	6	128293562	T	-0.1038	0.0502	0.03921	0.5229	1.0404	0.6154	0.6509	0.9536	0.4955	0.0416	0.0386	0.2807	1.1035	0.1767
65	rs6927172	C	rs6927172	6	138002175	C	0.00464863	0.00605051	0.442307	0.150446	0.153129	0.325864	0.170324	0.0778772	0.0287365	rs6927172	6	138002175	C	0.005323	0.0202129	0.792283	0.021146	0.534642	0.968451	0.264579	0.311973	0.396391	0.159782	0.14406	0.267373	rs6927172	6	138002175	C	-0.0165	0.0554	0.7665	-0.5567	1.147	0.6276	-0.5807	1.0559	0.5828	-0.0355	0.0416	0.3942	0.960707	0.192
66	rs149317277	G	rs4473914	7	20426263	T	0.0045294	0.00498869	0.363914	-0.215555	0.12575	0.0865006	-0.0629263	0.0639564	0.325167	rs4473914	7	20426263	T	0.0197618	0.0165644	0.232856	-0.890461	0.434408	0.0403812	-0.684658	0.253548	0.00692758	-0.168963	0.123515	0.171325	N/A	N/A	N/A	N/A	N/A	N/A	N/A	N/A	N/A	N/A	N/A	N/A	N/A	N/A	N/A	N/A	N/A	N/A
67	rs6461503	T	rs6461503	7	20560996	T	0.0272699	0.00491973	2.97e-08	0.0549767	0.124802	0.659567	0.0615967	0.0634665	0.331778	rs6461503	7	20560996	T	-0.0147652	0.0160511	0.357632	-0.0149066	0.422318	0.971843	0.0488467	0.246375	0.842841	0.072883	0.118054	0.536991	rs6461503	7	20560996	T	-0.0149	0.0429	0.7284	1.1645	0.8737	0.1829	0.0243	0.7561	0.9744	0.0086	0.0325	0.791	0.9999	0.154
68	rs4722758	G	rs4722758	7	28156606	G	0.00604563	0.00597464	0.311595	-0.0490278	0.151009	0.745433	-0.0121004	0.0767865	0.874784	rs4722758	7	28156606	G	0.0180324	0.0196778	0.359468	-0.101962	0.519478	0.844393	-0.396362	0.302665	0.190339	0.0835233	0.143541	0.56065	rs4722758	7	28156606	G	0.0219	0.0506	0.6653	-1.1936	1.0468	0.2545	-0.4687	0.9234	0.6122	-0.0137	0.0385	0.721	0.9858	0.1807
69	rs6967330	A	rs6967330	7	105658451	A	0.00269635	0.00653851	0.680061	-0.251772	0.165646	0.128526	-0.187439	0.0842404	0.0260783	rs6967330	7	105658451	A	-0.034384	0.021343	0.107176	0.256764	0.556841	0.644721	-0.128494	0.324983	0.692556	-0.0791546	0.154998	0.609574	rs6967330	7	105658451	A	0.0299	0.0557	0.5913	-1.8206	1.1312	0.1079	-1.3671	0.9907	0.1688	0.0503	0.0415	0.2259	0.7085	0.2171
70	rs7009110	T	rs7009110	8	81291879	T	-0.000227743	0.00511882	0.964513	-0.130899	0.129732	0.312977	-0.056061	0.0659746	0.395472	rs7009110	8	81291879	T	0.011236	0.0168142	0.503979	0.207763	0.445428	0.640904	-0.150176	0.259974	0.563496	0.177496	0.123755	0.151499	rs7009110	8	81291879	T	-0.0295	0.0431	0.4944	-0.0933	0.8861	0.9162	-0.1522	0.7886	0.8471	-0.0151	0.033	0.6472	1.167	0.1524
71	rs3019885	T	rs3019885	8	118025645	T	-0.00231986	0.00500319	0.642879	-0.024108	0.126576	0.848946	0.0974058	0.0643763	0.130262	rs3019885	8	118025645	T	0.0145053	0.0164372	0.377526	-0.178417	0.436949	0.683035	-0.10375	0.255032	0.684146	0.075109	0.117422	0.522399	rs3019885	8	118025645	T	-0.0501	0.0442	0.2572	0.3981	0.9069	0.6608	0.9802	0.7988	0.2209	-0.003	0.034	0.9286	0.83605	0.1624
72	rs13277355	A	rs13277355	8	128777719	A	0.00387482	0.00559955	0.488945	-0.0714258	0.141664	0.614128	-0.0664074	0.0720463	0.356668	rs13277355	8	128777719	A	5.5036e-05	0.0182748	0.997597	0.142072	0.47873	0.766643	-0.142977	0.279364	0.608794	0.18372	0.136707	0.17898	rs13277355	8	128777719	A	-0.0483	0.0488	0.3233	-0.228	1.005	0.8206	0.3088	0.8633	0.7209	-0.0354	0.0375	0.3456	0.650957	0.1885
73	rs343478	G	rs343478	9	6051399	G	0.0111605	0.00492289	0.0233865	-0.171749	0.12484	0.168897	0.00616281	0.0634876	0.92267	rs343478	9	6051399	G	0.0215017	0.0165025	0.192597	-0.482045	0.433031	0.265628	-0.151487	0.252655	0.548786	0.0458509	0.123998	0.711554	rs343478	9	6051399	G	0.0624	0.0455	0.1705	-0.8812	0.9341	0.3457	1.4148	0.866	0.1035	-0.0481	0.0348	0.1665	1.07112	0.1616
74	rs1342326	C	rs1342326	9	6190076	C	0.0331088	0.00683058	1.25e-06	-0.0219879	0.173303	0.899039	-0.163613	0.0881334	0.0633934	rs1342326	9	6190076	C	0.0487463	0.0214068	0.0227777	-0.829651	0.571342	0.146471	-0.00952298	0.333447	0.977216	-0.32209	0.160063	0.0441911	rs1342326	9	6190076	C	0.0556	0.0557	0.318	1.0691	1.1418	0.3494	-2.1894	1.0309	0.03463	0.0664	0.0417	0.1123	0.925	0.1995
75	rs72721168	A	rs72721168	9	27308288	A	-0.00140836	0.0114434	0.90205	0.37446	0.289563	0.195945	0.159099	0.147271	0.280003	rs72721168	9	27308288	A	0.00421133	0.0391019	0.914232	0.175715	1.04977	0.867068	0.419274	0.61271	0.493789	-0.388693	0.270519	0.150763	rs72721168	9	27308288	A	0.1608	0.1055	0.1278	2.8971	2.233	0.1948	2.6185	2.0763	0.2084	-0.0496	0.0808	0.5401	1.55982	0.4266
76	rs12551834	G	rs12551834	9	131613191	G	0.00265991	0.00812528	0.743394	-0.167844	0.206538	0.416415	0.074303	0.105036	0.479315	rs12551834	9	131613191	G	-0.0569112	0.0271056	0.035763	-0.038674	0.727296	0.957592	-0.196316	0.424478	0.643732	0.30065	0.200543	0.133826	rs12551834	9	131613191	G	0.0637	0.0796	0.4241	0.4415	1.6456	0.7886	-2.3121	1.6277	0.1567	-0.0075	0.0608	0.902	1.16077	0.3035
77	rs11788591	A	rs11788591	9	132502801	A	0.00321239	0.0170645	0.850681	0.368945	0.434922	0.39627	0.0482103	0.221201	0.82747	rs11788591	9	132502801	A	0.0609989	0.0565767	0.280961	0.838397	1.50003	0.576217	-0.0141139	0.875517	0.987138	-0.273188	0.377344	0.469079	rs11788591	9	132502801	A	0.1147	0.16	0.4736	3.2177	3.3226	0.3331	0.089	2.9254	0.9758	0.0154	0.1205	0.8981	0.8961	0.5595
78	rs12722502	C	rs12722502	10	6093139	C	0.0407642	0.0172155	0.0178903	0.578599	0.43122	0.179669	-0.344079	0.219318	0.116682	rs12722502	10	6093139	C	0.0375649	0.0569935	0.509826	0.298113	1.43789	0.835755	-0.533295	0.839241	0.525136	0.820092	0.471894	0.0822334	rs12722502	10	6093139	C	0.0328	0.1794	0.855	7.7363	3.5409	0.02916	0.2876	2.6622	0.9141	-0.2122	0.1469	0.1491	0.217889	0.5173
79	rs943451	T	rs943451	10	6621773	T	0.0127191	0.0053507	0.0174499	-0.00677141	0.135905	0.960262	-0.067447	0.0691192	0.32916	rs943451	10	6621773	T	0.0214227	0.0175759	0.222896	0.323281	0.464167	0.486132	-0.07094	0.270897	0.793421	0.128292	0.127131	0.31291	rs943451	10	6621773	T	0.0451	0.0464	0.3319	-0.7006	0.9428	0.4576	-1.0718	0.7831	0.1723	-0.0091	0.0353	0.797	0.841822	0.166
80	rs10905284	C	rs10905284	10	8115362	C	0.0142829	0.00494511	0.00387351	-0.0606955	0.125266	0.628009	-0.0429107	0.0637027	0.50056	rs10905284	10	8115362	C	0.009457	0.0163772	0.563636	0.383502	0.432147	0.374845	0.216607	0.25213	0.390281	0.112317	0.119407	0.346896	rs10905284	10	8115362	C	-0.0175	0.046	0.7034	-0.1933	0.9343	0.8362	-0.4798	0.8325	0.5649	-0.0481	0.035	0.1697	0.679579	0.1677
81	rs11255753	T	rs11255753	10	8605553	T	0.0151904	0.00547372	0.00551753	0.0295549	0.138873	0.831467	-0.0638319	0.0706269	0.366106	rs11255753	10	8605553	T	0.026323	0.0180873	0.145579	0.368857	0.472502	0.43501	0.0602708	0.275732	0.826974	0.0699435	0.13484	0.603961	rs11255753	10	8605553	T	0.0631	0.0526	0.231	0.224	1.0921	0.8375	-0.5553	0.9684	0.5669	0.0212	0.0401	0.5979	0.9248	0.1908
82	rs2025758	T	rs2025758	10	8841669	T	0.0161646	0.0049266	0.00103405	-0.0334819	0.12427	0.7876	-0.0932535	0.063196	0.140045	rs2025758	10	8841669	T	0.0146626	0.0162646	0.36732	0.0169145	0.423501	0.968141	-0.240503	0.24708	0.330364	-0.131036	0.123483	0.288613	rs2025758	10	8841669	T	0.0097	0.0458	0.8325	0.3673	0.9366	0.695	-0.1485	0.8141	0.8554	-0.0046	0.0352	0.8966	0.802697	0.1649
83	rs10508372	A	rs10508372	10	8972018	A	0.00207334	0.0118518	0.861128	-0.411661	0.298799	0.16829	-0.165104	0.151968	0.277287	rs10508372	10	8972018	A	0.0393414	0.0390062	0.313169	0.193234	1.00665	0.847776	-0.504598	0.58754	0.390434	-0.0232563	0.281431	0.934141	rs10508372	10	8972018	A	0.1042	0.0995	0.2953	-2.6271	2.0504	0.2004	0.8285	1.724	0.6312	0.0788	0.0752	0.2949	0.9185	0.3805
84	rs72782676	C	rs72782676	10	9032555	C	0.130102	0.0304615	1.95e-05	1.03423	0.753131	0.169677	0.432927	0.382449	0.25764	rs72782676	10	9032555	C	0.0983416	0.104483	0.346593	1.64597	2.70305	0.542571	0.43249	1.57769	0.783986	-0.938249	0.656811	0.15315	rs72782676	10	9032555	C	0.5485	0.2309	0.01774	0.8365	4.8786	0.8639	NA	NA	NA	-0.0135	0.1794	0.9401	1.47995	0.864
85	rs12413578	C	rs12413578	10	9049253	C	0.0425478	0.0076713	2.92e-08	-0.316389	0.194272	0.1034	-0.0197114	0.0988049	0.841873	rs12413578	10	9049253	C	0.0398569	0.0264568	0.131941	0.198124	0.708488	0.779751	0.124627	0.413498	0.763112	0.0355995	0.190779	0.851974	rs12413578	10	9049253	C	0.044	0.0695	0.5266	-2.323	1.4252	0.1035	-0.8489	1.2651	0.5028	0.0312	0.0528	0.5547	0.692377	0.2239
86	rs2893907	C	rs2893907	10	64382359	C	0.00606015	0.00495424	0.221245	-0.170137	0.125117	0.173884	-0.110386	0.0636277	0.0827628	rs2893907	10	64382359	C	0.0033788	0.0162636	0.835422	0.16326	0.428898	0.703463	0.0817347	0.250239	0.74395	0.0206821	0.11748	0.860256	rs2893907	10	64382359	C	0.0741	0.0452	0.101	-0.1067	0.9187	0.9076	0.5779	0.7707	0.454	-0.0043	0.0343	0.9014	1.0519	0.1634
87	rs75446656	A	rs75446656	10	65100016	A	-0.00594096	0.012084	0.622975	-0.167021	0.305644	0.584752	-0.131563	0.15545	0.397363	rs75446656	10	65100016	A	0.0170286	0.0388448	0.661115	-1.17244	1.03245	0.256129	-1.07319	0.602601	0.0749249	-0.225305	0.283747	0.427176	rs75446656	10	65100016	A	-0.015	0.1275	0.9063	-2.8084	2.4509	0.2521	1.703	1.9483	0.3829	0.0675	0.0949	0.4772	0.579	0.5105
88	rs28415845	C	rs28415845	11	1145844	C	0.00817642	0.00543743	0.132651	-0.0870151	0.137736	0.527547	-0.0808951	0.0700412	0.248105	rs28415845	11	1145844	C	0.0202015	0.017937	0.26006	-0.0381324	0.470509	0.935406	-0.134183	0.274571	0.625055	0.0345662	0.130937	0.791787	rs28415845	11	1145844	C	0.0564	0.0563	0.317	0.7189	1.1617	0.5361	-0.9713	1.0421	0.3522	0.0103	0.0432	0.8123	1.15181	0.205
89	rs10836538	G	rs10836538	11	36365253	G	0.00496425	0.00511624	0.331901	0.0219146	0.129044	0.86515	-0.00291938	0.065627	0.964518	rs10836538	11	36365253	G	0.0231809	0.0172579	0.179204	0.68506	0.449594	0.127576	-0.0219654	0.262402	0.933288	0.126177	0.124372	0.310339	rs10836538	11	36365253	G	-0.0284	0.0454	0.5321	-0.5061	0.9263	0.585	-0.7265	0.8278	0.381	-0.0134	0.0344	0.6966	1.11099	0.1638
90	rs174535	T	rs174535	11	61551356	T	0.00868882	0.00520649	0.0951483	0.0286104	0.131859	0.828226	-0.0556404	0.0670569	0.406681	rs174535	11	61551356	T	-0.00766079	0.0172131	0.656279	-0.505057	0.459192	0.271383	-0.513639	0.268001	0.0552939	0.0554033	0.125774	0.659576	rs174535	11	61551356	T	0.0475	0.0467	0.3089	0.7545	0.9606	0.4324	-1.2383	0.8315	0.1377	-0.0238	0.0358	0.5063	0.960707	0.1648
91	rs479844	G	rs479844	11	65551957	G	0.0140075	0.00491912	0.00440561	0.0136078	0.124387	0.912886	-0.0599465	0.0632581	0.343309	rs479844	11	65551957	G	0.0301953	0.0160436	0.0598265	-0.232637	0.41876	0.578527	0.167422	0.244321	0.493185	-0.0291178	0.116732	0.80302	rs479844	11	65551957	G	0.0866	0.043	0.04429	1.084	0.8745	0.2155	0.1399	0.7578	0.8537	0.0184	0.0328	0.5746	0.8387	0.152
92	rs7130588	G	rs7130588	11	76270683	G	0.0239232	0.00507809	2.46e-06	-0.149452	0.128233	0.243828	0.0108573	0.0652157	0.867777	rs7130588	11	76270683	G	0.0549702	0.0166118	0.000935978	0.295219	0.435801	0.498141	-0.163448	0.254292	0.520381	0.143886	0.123534	0.244121	rs7130588	11	76270683	G	-0.0138	0.0445	0.7564	0.6669	0.9081	0.463	-1.0631	0.7862	0.1775	-0.0363	0.0339	0.2845	0.906	0.1613
93	rs11236814	A	rs11236814	11	76343428	A	0.00104028	0.00804514	0.897116	0.0128143	0.203323	0.949747	0.0637497	0.103402	0.537548	rs11236814	11	76343428	A	0.0232042	0.0266564	0.38403	-0.464857	0.694537	0.503302	-0.0638553	0.405364	0.87483	0.0755563	0.199631	0.705074	rs11236814	11	76343428	A	0.0412	0.084	0.6243	0.6919	1.6678	0.6783	-0.3546	1.4003	0.8003	0.0114	0.0633	0.8573	0.915416	0.3022
94	rs1784775	C	rs1784775	11	111472460	C	-0.00848041	0.00555205	0.126652	-0.245255	0.141266	0.082542	0.157658	0.0718435	0.0282023	rs1784775	11	111472460	C	-0.00556192	0.0183822	0.762217	-0.163122	0.484007	0.736099	0.375033	0.282453	0.184253	0.0131814	0.135793	0.922671	rs1784775	11	111472460	C	-0.0493	0.0494	0.3189	0.709	1.0013	0.4791	-0.9747	0.8558	0.2558	-0.0431	0.0376	0.2525	0.744	0.1698
95	rs12365699	G	rs12365699	11	118743286	G	-0.00738891	0.00641894	0.249687	0.133061	0.162922	0.41409	0.134414	0.0828428	0.104692	rs12365699	11	118743286	G	0.00513469	0.0214171	0.810526	-0.455122	0.563438	0.41923	-0.0959475	0.328097	0.769953	0.0224253	0.159273	0.888029	rs12365699	11	118743286	G	0.0266	0.0617	0.6662	1.3501	1.2405	0.2767	-1.6598	1.0289	0.1079	-0.1351	0.0468	0.00397	0.69483	0.2055
96	rs56129466	A	rs56129466	11	128158189	A	0.00821998	0.00597837	0.169146	0.201289	0.151198	0.183092	0.11635	0.0768939	0.130249	rs56129466	11	128158189	A	0.0105815	0.0201378	0.599266	0.977702	0.530568	0.0653659	0.31475	0.30964	0.309391	0.0905986	0.15171	0.550385	rs56129466	11	128158189	A	0.0537	0.0581	0.3556	-0.2409	1.1872	0.8392	2.3459	1.0571	0.02734	0.0346	0.0445	0.4367	1.10059	0.2138
97	rs62623446	T	rs62623446	12	55368291	T	0.00653742	0.0102877	0.525127	-0.0287579	0.259984	0.911923	0.158864	0.13212	0.2292	rs62623446	12	55368291	T	-0.023171	0.0322467	0.472416	-1.36129	0.857982	0.112598	0.174866	0.500762	0.72694	-0.225124	0.252586	0.372782	rs62623446	12	55368291	T	0.0736	0.0974	0.4497	2.4658	1.9701	0.211	-2.9342	1.7468	0.0942	-0.0356	0.0744	0.6324	0.4488	0.4375
98	rs10876864	G	rs10876864	12	56401085	G	0.0153689	0.00499315	0.00208403	0.0164565	0.126357	0.896377	0.0861107	0.0642608	0.180239	rs10876864	12	56401085	G	0.0232734	0.0165139	0.158739	0.447224	0.439484	0.308862	0.389837	0.256512	0.128571	0.0167109	0.119593	0.888872	rs10876864	12	56401085	G	-0.0825	0.0448	0.06578	0.9984	0.9091	0.2724	0.7842	0.8051	0.3309	-0.0091	0.0342	0.791	0.926355	0.1598
99	rs3001426	C	rs3001426	12	57509055	C	0.00727819	0.00491524	0.138676	0.177033	0.124512	0.155081	0.231602	0.0633207	0.000254591	rs3001426	12	57509055	C	0.0191279	0.0161862	0.237309	0.0531035	0.424033	0.900338	-0.100837	0.247496	0.683694	0.0238899	0.117522	0.838917	rs3001426	12	57509055	C	0.0179	0.0437	0.6828	-1.3477	0.8928	0.1315	-1.6552	0.7342	0.02501	-0.0376	0.0334	0.2601	0.9727	0.1562
100	rs188074962	G	rs2649998	12	121354489	T	0.0100049	0.00502246	0.0463678	-0.0461236	0.126918	0.716296	0.0211392	0.0645448	0.74328	rs2649998	12	121354489	T	0.013546	0.0166283	0.415279	0.068157	0.438166	0.876387	0.116472	0.25574	0.648799	-0.0582734	0.126519	0.645093	rs188074962	12	121365431	G	-0.047	0.0594	0.4286	-0.1064	1.2208	0.9305	0.0303	1.1001	0.978	0.0851	0.0452	0.06024	1.22911	0.2215
101	rs1319132	C	rs912130	13	100032402	T	0.0181863	0.00553986	0.00102782	-0.0760967	0.139937	0.586585	0.00562272	0.0711679	0.937028	rs912130	13	100032402	T	0.017981	0.0182865	0.325462	-0.613964	0.47955	0.200443	0.0908564	0.279846	0.745434	0.0363527	0.130182	0.780058	rs1319132	13	99999601	C	-0.0934	0.0489	0.0566	-2.0792	1.0019	0.03826	-1.1904	0.9103	0.1921	0.0165	0.0376	0.6608	1.1444	0.1791
102	rs17103286	G	rs17103286	14	35885041	G	0.00701869	0.00495037	0.156246	-0.191132	0.125237	0.12697	-0.115039	0.0636935	0.0708975	rs17103286	14	35885041	G	-0.000858714	0.016128	0.957538	-0.128315	0.42562	0.763051	0.0566698	0.248421	0.819553	-0.00644933	0.118768	0.956695	rs17103286	14	35885041	G	0.0753	0.0453	0.09686	-0.945	0.9162	0.3026	0.0367	0.7981	0.9633	0.0234	0.0347	0.4994	0.9314	0.1622
103	rs3784099	A	rs3784099	14	68749927	A	0.00389083	0.00549051	0.478544	-0.0797742	0.139126	0.566377	0.022936	0.0707491	0.745796	rs3784099	14	68749927	A	-0.0165207	0.0176498	0.349261	0.126297	0.462254	0.784684	0.530049	0.269491	0.0492003	0.040991	0.126261	0.745445	rs3784099	14	68749927	A	-0.0161	0.0488	0.7408	0.6464	0.9903	0.5141	-0.9461	0.8529	0.2683	-0.005	0.0369	0.8925	1.0085	0.1735
104	rs1655558	G	rs1655558	15	41787585	G	0.0128086	0.00496118	0.00982976	0.0467261	0.125494	0.709642	0.0504915	0.0638216	0.428866	rs1655558	15	41787585	G	0.0231915	0.0164752	0.159232	0.215241	0.435004	0.62074	-0.165216	0.253795	0.515058	0.134054	0.119879	0.263461	rs1655558	15	41787585	G	0.0051	0.045	0.9104	1.3004	0.9245	0.1599	-0.4645	0.8056	0.5648	-0.0392	0.0346	0.2577	1.0742	0.1619
105	rs11071559	C	rs11071559	15	61069988	C	0.0198513	0.0075097	0.00820727	0.146334	0.189372	0.439678	0.0596337	0.0963124	0.535805	rs11071559	15	61069988	C	0.0357945	0.0257515	0.164531	-0.523931	0.680911	0.441622	-0.524107	0.397402	0.187225	0.161621	0.190948	0.397322	rs11071559	15	61069988	C	-0.0633	0.0738	0.3917	-1.7922	1.5034	0.2336	-1.2932	1.2376	0.297	-0.027	0.0563	0.6314	1.27551	0.2875
106	rs117683492	A	rs117683492	15	67413624	A	0.0595718	0.0162505	0.000246535	-0.071328	0.413129	0.862924	0.0438613	0.210117	0.834646	rs117683492	15	67413624	A	0.0606702	0.0522776	0.24583	0.530009	1.35332	0.695327	-0.0994369	0.789886	0.899821	0.0594387	0.337744	0.860304	rs117683492	15	67413624	A	-0.0113	0.1313	0.9317	0.8591	2.7921	0.7584	3.289	3.1035	0.2902	-0.0107	0.1012	0.9161	1.4548	0.4144
107	rs56375023	A	rs56375023	15	67448363	A	0.0173922	0.00578915	0.00266221	0.204259	0.146572	0.163447	-0.163186	0.0745425	0.0285845	rs56375023	15	67448363	A	0.0590248	0.0184468	0.00137555	-0.924106	0.487008	0.0577599	-0.57332	0.284205	0.0436666	0.0891074	0.135144	0.509669	rs56375023	15	67448363	A	0.0032	0.0508	0.9503	-0.9155	1.0576	0.3869	-0.6333	0.9768	0.5173	0.0134	0.039	0.7317	0.6319	0.196
108	rs34445740	C	rs10152593	15	67475435	C	0.00245779	0.00534907	0.64589	0.208406	0.136239	0.126091	-0.0620133	0.0692818	0.37074	rs10152593	15	67475435	C	0.017882	0.0175821	0.309128	0.467161	0.471611	0.321898	-0.179894	0.274936	0.512912	0.0974179	0.130635	0.455834	rs10152593	15	67475435	C	0.0631	0.0499	0.2063	-0.1496	1.0231	0.8838	0.944	0.923	0.3074	-0.0101	0.0381	0.7916	0.975515	0.1813
109	rs17806299	G	rs17806299	16	11199980	G	0.029643	0.00624714	2.08e-06	-0.0407059	0.15851	0.79733	0.0754255	0.0806121	0.349449	rs17806299	16	11199980	G	0.00454055	0.0211292	0.82985	-0.0996634	0.562879	0.859461	0.348389	0.328421	0.28878	-0.104606	0.155248	0.500439	rs17806299	16	11199980	G	-0.029	0.0559	0.6041	-0.155	1.146	0.8924	-2.1144	0.959	0.02835	0.0286	0.0428	0.5038	0.94697	0.1969
110	rs12596613	C	rs12596613	16	11491007	C	-0.00188656	0.00531501	0.722628	0.130204	0.134848	0.334263	-0.0441758	0.0685801	0.519479	rs12596613	16	11491007	C	-0.00404822	0.0172204	0.814144	0.159506	0.454098	0.725394	0.32017	0.265024	0.227016	0.197751	0.13187	0.13372	rs12596613	16	11491007	C	-0.0396	0.048	0.4097	-1.3237	0.9916	0.1822	0.5681	0.8632	0.5111	0.0376	0.0369	0.3087	0.985416	0.1706
111	rs3024655	G	rs3024655	16	27369502	G	0.0298581	0.0104066	0.00411562	0.247722	0.264618	0.349197	0.0755598	0.134563	0.574443	rs3024655	16	27369502	G	0.075754	0.0346665	0.0288728	1.44088	0.936069	0.123735	0.846062	0.545311	0.120777	0.342261	0.26198	0.191403	rs3024655	16	27369502	G	0.1312	0.1074	0.2221	-3.5387	2.1478	0.09979	1.1781	1.7677	0.5057	-0.0307	0.0801	0.7016	1.256	0.4202
112	rs2066844	T	rs2066844	16	50745926	T	0.00766361	0.0120226	0.523842	-0.243571	0.302328	0.420443	0.0534339	0.153763	0.72821	rs2066844	16	50745926	T	0.0735801	0.0387211	0.0573992	-0.423089	1.0406	0.684316	-0.715139	0.607356	0.239011	-0.231904	0.272115	0.394089	rs2066844	16	50745926	T	-0.0258	0.0996	0.7952	-3.9449	1.9598	0.04442	2.285	1.5083	0.131	0.0462	0.076	0.5436	1.2848	0.3456
113	rs146644295	C	rs146644295	17	37574592	C	0.0123378	0.0153631	0.421928	0.718649	0.387684	0.0637821	0.471373	0.197101	0.0167783	rs146644295	17	37574592	C	-0.0516608	0.0494739	0.296392	1.07029	1.28221	0.403875	1.55407	0.74838	0.0378401	0.357169	0.344368	0.299656	rs146644295	17	37574592	C	-0.1685	0.1668	0.313	-2.4481	3.1706	0.4402	-1.6736	2.3795	0.4825	0.1151	0.1222	0.3466	1.9233	0.4819
114	rs7216389	T	rs7216389	17	38069949	T	0.0140793	0.0049144	0.0041713	-0.355733	0.124593	0.0043016	-0.0625206	0.0633602	0.323766	rs7216389	17	38069949	T	0.0115127	0.0161688	0.476445	-0.83701	0.430108	0.0516494	-0.25002	0.25093	0.319069	0.179134	0.117831	0.128446	rs7216389	17	38069949	T	-0.0187	0.0429	0.663	-0.3827	0.8749	0.6619	-0.8049	0.7616	0.2915	-0.0223	0.0327	0.4954	0.9272	0.1515
115	rs11658582	G	rs11658582	17	38763200	G	0.0113197	0.00513192	0.0274019	-0.0969285	0.129709	0.454896	0.118606	0.0659665	0.072182	rs11658582	17	38763200	G	0.0103667	0.0173266	0.549633	0.0980733	0.451556	0.82806	0.124728	0.263488	0.635949	-0.0918151	0.124449	0.460652	rs112401631	17	38764524	G	0.0038	0.1897	0.9839	8.2509	3.981	0.0385	8.0508	5.5479	0.1479	-0.0799	0.1439	0.5788	0.9037	0.6913
116	rs112401631	A	rs112401631	17	38764524	A	0.03122	0.0200408	0.119275	0.784099	0.499376	0.116379	0.240783	0.253983	0.343115	rs112401631	17	38764524	A	0.0390113	0.0604202	0.518495	3.5022	1.6322	0.0318973	1.35051	0.952661	0.156301	-0.54535	0.4388	0.213934	rs11658582	17	38763200	A	-0.038	0.0463	0.412	0.8675	0.9489	0.3609	-0.6676	0.8577	0.4371	-0.0347	0.0352	0.3246	0.8473	0.164
117	rs56308324	T	rs56308324	17	45819206	T	0.0113112	0.00697724	0.104984	-0.0104334	0.177219	0.953053	0.105275	0.0901309	0.242799	rs56308324	17	45819206	T	0.0325057	0.0224459	0.147566	0.9066	0.595985	0.128215	0.358729	0.347833	0.302389	-0.00815957	0.161028	0.959587	rs56308324	17	45819206	T	-0.0263	0.0621	0.6723	-0.6944	1.2983	0.5929	-0.1596	1.1896	0.8934	-0.0528	0.0475	0.2661	0.7238	0.235
118	rs17637472	A	rs17637472	17	47461433	A	0.0141647	0.00505479	0.00507515	0.226646	0.128047	0.0767222	-0.155555	0.0651207	0.0169075	rs17637472	17	47461433	A	0.0255317	0.016698	0.126258	-0.427648	0.441439	0.332665	-0.514614	0.257651	0.0457896	0.206637	0.122606	0.0919156	rs17637472	17	47461433	A	0.0002	0.0468	0.996	1.4274	0.9468	0.132	-1.1101	0.8319	0.1833	0.012	0.0354	0.7354	0.9607	0.1657
119	rs12965763	A	rs76506978	18	51790340	C	0.00680885	0.00580833	0.241094	0.11255	0.146692	0.442931	-0.0103503	0.0746034	0.889658	rs76506978	18	51790340	C	0.0211542	0.0188449	0.261632	0.471475	0.495295	0.341144	0.49602	0.289048	0.0861529	-0.0644531	0.138007	0.640481	rs143417371	18	51816408	A	0.0533	0.0511	0.2972	1.3047	1.0414	0.2106	-0.02	0.8853	0.982	-0.0049	0.0394	0.9008	0.8726	0.1852
120	rs10413947	G	rs10413947	19	9128342	G	-0.00092094	0.00544699	0.865739	0.0677142	0.137426	0.622203	-0.0624242	0.0698909	0.371768	rs10413947	19	9128342	G	-0.000340868	0.0182345	0.985086	0.664008	0.478377	0.165124	-0.0943078	0.279154	0.735488	-0.15173	0.132597	0.252502	rs10413947	19	9128342	G	0.0552	0.0554	0.3193	0.4745	1.1479	0.6795	0.407	1.0488	0.6983	0.0058	0.0424	0.8914	0.817661	0.204
121	rs10414065	C	rs10414065	19	33721455	C	0.0196974	0.0110275	0.0740675	-0.0258418	0.276109	0.925433	-0.287605	0.140428	0.0405541	rs10414065	19	33721455	C	0.0491634	0.0401615	0.220899	1.78881	1.03864	0.085021	-0.0711153	0.606207	0.906613	-0.477314	0.296861	0.107863	rs10414065	19	33721455	C	-0.1291	0.1265	0.3076	-1.5186	2.5984	0.5591	1.7311	2.5114	0.4913	-0.0079	0.0951	0.9337	0.635324	0.4118
122	rs2766667	T	rs2766667	20	52172404	T	0.00144409	0.00576797	0.802306	0.29387	0.145936	0.0440415	0.105575	0.0742188	0.154887	rs2766667	20	52172404	T	0.0419608	0.0183776	0.0224153	0.974234	0.486197	0.0450929	0.612918	0.283734	0.0307584	0.0414444	0.133463	0.756158	rs2766667	20	52172404	T	-0.0277	0.053	0.602	1.2081	1.0856	0.2661	-0.8395	0.9711	0.3881	-0.0157	0.0407	0.6998	0.983961	0.1894
123	rs1623866	G	rs1623866	20	62333022	G	-0.00241914	0.00546419	0.657964	-0.114512	0.138344	0.407821	0.0313664	0.0703512	0.655702	rs1623866	20	62333022	G	0.008256	0.0182286	0.650609	-0.0797301	0.480301	0.868157	0.538637	0.279979	0.0543737	0.138254	0.135864	0.308872	rs1623866	20	62333022	G	-0.0235	0.0485	0.6278	-1.184	0.9934	0.2336	0.0821	0.9076	0.928	0.0285	0.037	0.4416	1.19489	0.1815
124	rs11088309	G	rs11088309	21	36464631	G	0.0212823	0.00704076	0.00250506	0.302733	0.177073	0.0873309	0.00782806	0.0900345	0.930715	rs11088309	21	36464631	G	0.0446294	0.022778	0.0500755	-0.436781	0.602296	0.468334	-0.0828933	0.35057	0.813081	-0.0473897	0.165272	0.774313	rs11088309	21	36464631	G	0.0521	0.0613	0.3957	-1.8887	1.2171	0.121	-0.281	1.0067	0.7804	0.0712	0.0467	0.1274	1.1221	0.2127
125	rs2284033	G	rs2284033	22	37534034	G	0.00800078	0.0049613	0.106823	0.097321	0.125333	0.437456	0.088905	0.063739	0.163067	rs2284033	22	37534034	G	0.0168305	0.015985	0.292389	-0.0868569	0.421962	0.836916	-0.270691	0.246286	0.271728	-0.00374254	0.118908	0.974891	rs2284033	22	37534034	G	0.0306	0.0441	0.4877	-0.4184	0.8977	0.6412	1.0408	0.7833	0.1851	-0.0198	0.0336	0.5558	0.889284	0.1587
126	rs5758364	A	rs5758343	22	41816652	A	0.0119247	0.00635988	0.0607938	-0.217658	0.161229	0.177018	0.141722	0.0819676	0.0838101	rs5758343	22	41816652	A	0.0055859	0.0206735	0.787009	-0.0793365	0.548154	0.884921	0.549966	0.31991	0.0855914	-0.0890445	0.149031	0.550182	rs79008	22	41850500	A	0.0636	0.0529	0.2296	-0.5734	1.0977	0.6016	0.2509	1.0338	0.8085	0.0045	0.0406	0.9111	0.880514	0.1959
127	rs850637	G	rs850637	23	13023741	G	0.00447541	0.00418831	0.285273	-0.0791007	0.106011	0.455573	-0.0441424	0.0539113	0.412902	rs850637	X	13023741	G	-0.00217079	0.0139181	0.876057	-0.502905	0.365549	0.168898	-0.151304	0.213305	0.478117	-0.0728886	0.104732	0.486457
128	rs5953283	A	rs4824751	23	49162847	A	0.000505118	0.00418051	0.903828	0.0828827	0.105809	0.433437	0.0547526	0.053808	0.308889	rs4824751	X	49162847	A	0.00732804	0.0137094	0.592979	0.231387	0.358462	0.518603	0.238177	0.209132	0.254753	-0.119537	0.102646	0.244199
[truncated: 29 more columns]

## Sheet: ST2 Meta-analysis
Supplementary table 2	Meta analysis of asthma SNPs with asthma-associated traits
Eosinophils General														Eosinophils Asthma														FEV1FVC General														FEV1FVC asthma
Top SNPs					Meta Analysis			LifeLines UGLI			VlaVla			Top SNPs					Meta Analysis			LifeLines UGLI			DAG			Top SNPs					Meta Analysis			LifeLines UGLI			VlaVla			Top SNPs					Meta Analysis
CHR	BP	SNP	A1	A2	N	BETA	P	SNP	BETA	P	SNP	BETA	P	CHR	BP	SNP	A1	A2	N	BETA	P	SNP	BETA	P	SNP	BETA	P	CHR	BP	SNP	A1	A2	N	BETA	P	SNP	BETA	P	SNP	BETA	P	CHR	BP	SNP	A1	A2	N	BETA	P
1	8894357	rs11121240	A	T	2	0.0023	0.6418	rs11121240	0.00271554	0.587046	rs11121240	-0.0076	0.7491	1	8894357	rs11121240	A	T	2	0.0021	0.892	rs11121240	-0.00343348	0.832747	rs11121240	0.042	0.3376	1	8894357	rs11121240	A	T	2	0.0403	0.5219	rs11121240	0.0336129	0.600719	rs11121240	0.1929	0.5307	1	8894357	rs11121240	A	T	2	0.0616	0.7955
1	9356676	rs67551275	T	C	2	0.0016	0.7573	rs2310923	0.00121725	0.81271	rs67551275	0.013	0.6589	1	9356676	rs67551275	T	C	2	-0.0023	0.8841	rs2310923	-0.0199809	0.239406	rs67551275	0.1457	0.003159	1	9356676	rs67551275	T	C	2	0.0262	0.6873	rs2310923	0.0277372	0.674872	rs67551275	-0.0246	0.949	1	9356676	rs67551275	T	C	2	0.2211	0.3813
1	10557251	rs662064	T	C	2	0.002	0.7042	rs662064	0.0027428	0.604822	rs662064	-0.015	0.545	1	10557251	rs662064	T	C	2	0.0112	0.4939	rs662064	0.0108227	0.536534	rs662064	0.0137	0.7642	1	10557251	rs662064	T	C	2	-0.0271	0.6844	rs662064	-0.0272125	0.68979	rs662064	-0.0249	0.9384	1	10557251	rs662064	T	C	2	-0.096	0.7048
1	25299426	rs6600246	C	T	2	-0.0187	0.2727	rs6600246	0.0105583	0.122295	rs6600246	-0.061	0.05236	1	25299426	rs6600246	C	T	2	-0.0001	0.9966	rs6600246	0.0032022	0.887809	rs6600246	-0.0231	0.7006	1	25299426	rs6600246	C	T	2	-0.0396	0.6436	rs6600246	-0.0481599	0.58258	rs6600246	0.1451	0.7222	1	25299426	rs6600246	C	T	2	-0.8826	0.007987
1		rs541559418	N/A	N/A	N/A	N/A	N/A	N/A	N/A	N/A	rs150407922	NA	NA	1		rs541559418	N/A	N/A	0	NA	N/A	NA	NA	NA	rs185187161	NA	NA	1		rs541559418	N/A	N/A	N/A	N/A	N/A	N/A	N/A	N/A	rs150407922	NA	NA	1		rs541559418	N/A	N/A	0	NA	NA
1	151796742	rs11204896	C	G	2	0.0103	0.1739	rs11204896	0.00923395	0.228716	rs11204896	0.0423	0.3224	1	151796742	rs11204896	C	G	2	0.0223	0.3431	rs11204896	0.0155183	0.53094	rs11204896	0.0866	0.2555	1	151796742	rs11204896	C	G	2	0.0826	0.393	rs11204896	0.0872534	0.374201	rs11204896	-0.0686	0.9025	1	151796742	rs11204896	C	G	2	0.2797	0.4561
1	152179152	rs12123821	C	T	2	-0.0118	0.2793	rs12123821	-0.00982501	0.382575	rs12123821	-0.0461	0.3217	1	152179152	rs12123821	C	T	2	-0.014	0.6758	rs12123821	-0.017588	0.629776	rs12123821	0.0047	0.9549	1	152179152	rs12123821	C	T	2	-0.0854	0.5477	rs12123821	-0.0997233	0.495351	rs12123821	0.1554	0.7959	1	152179152	rs12123821	C	T	2	-1.5077	0.004301
1	152285861	rs61816761	G	A	1	0.0113	0.6039	rs61816761	0.0113339	0.603912	rs61816761	NA	NA	1	152285861	rs61816761	G	A	1	0.0892	0.1551	rs61816761	0.0891735	0.155146	rs61816761	NA	NA	1	152285861	rs61816761	G	A	1	0.2855	0.3034	rs61816761	0.285523	0.303445	rs61816761	NA	NA	1	152285861	rs61816761	G	A	1	0.996	0.2934
1	154426264	rs4129267	C	T	2	0.01	0.4087	rs4129267	-0.00608799	0.227266	rs4129267	0.0376	0.1009	1	154426264	rs4129267	C	T	2	0.0061	0.6936	rs4129267	0.00523039	0.753089	rs4129267	0.0117	0.7816	1	154426264	rs4129267	C	T	2	-0.0492	0.4364	rs4129267	-0.0494084	0.445137	rs4129267	-0.0454	0.8795	1	154426264	rs4129267	C	T	2	-0.2782	0.2567
1	158922635	rs1101999	C	T	1	-0.0984	0.3526	rs1101999	-0.0984345	0.35256	rs1101999	NA	NA	1	158922635	rs1101999	C	T	1	0.02	0.8674	NA	NA	NA	rs856091	0.02	0.8672	1	158922635	rs1101999	C	T	1	-1.9567	0.1966	rs1101999	-1.9567	0.196611	rs1101999	NA	NA	1	158922635	rs1101999	C	T	1	3.0571	0.2182
1	161159147	rs4233366	C	T	2	0.0158	0.1473	rs4233366	0.00626279	0.264865	rs4233366	0.0424	0.09533	1	161159147	rs4233366	C	T	2	0.0442	0.009788	rs4233366	0.0468259	0.0100338	rs4233366	0.024	0.6366	1	161159147	rs4233366	C	T	2	0.0849	0.2294	rs4233366	0.0496465	0.492518	rs4233366	0.8096	0.01368	1	161159147	rs4233366	C	T	2	-0.5951	0.02586
1	167433420	rs1723018	A	G	2	0.0049	0.3219	rs1723018	0.00479668	0.339127	rs1723018	0.0075	0.7814	1	167433420	rs1723018	A	G	2	0.0211	0.1763	rs1723018	0.0130185	0.432071	rs1723018	0.0826	0.07161	1	167433420	rs1723018	A	G	2	-0.0367	0.564	rs1723018	-0.0347526	0.590726	rs1723018	-0.0929	0.7909	1	167433420	rs1723018	A	G	2	0.1834	0.4501
1	172700868	rs1102705	G	A	2	0.0196	0.6709	rs2422254	0.00144041	0.857952	rs1102705	0.0695	0.1398	1	172700868	rs1102705	G	A	2	0.0088	0.7244	rs2422254	0.0155408	0.559256	rs1102705	-0.0394	0.5801	1	172700868	rs1102705	G	A	2	0.016	0.8757	rs2422254	0.0125611	0.903579	rs1102705	0.1351	0.825	1	172700868	rs1102705	G	A	2	-0.1374	0.7322
1	173152036	rs6691738	T	G	2	-0.0207	0.02325	rs6691738	-0.0105025	0.0531657	rs6691738	-0.0482	0.06548	1	173152036	rs6691738	T	G	2	-0.0282	0.09236	rs6691738	-0.0274098	0.122793	rs6691738	-0.0346	0.4933	1	173152036	rs6691738	T	G	2	0.1091	0.1114	rs6691738	0.106041	0.129721	rs6691738	0.1824	0.593	1	173152036	rs6691738	T	G	2	0.3623	0.163
1	197325908	rs2786098	T	G	2	0.0136	0.3449	rs2786098	-0.00787478	0.181735	rs2786098	0.0481	0.08222	1	197325908	rs2786098	T	G	2	-0.036	0.0464	rs2786098	-0.0306015	0.111436	rs2786098	-0.077	0.1466	1	197325908	rs2786098	T	G	2	-0.0659	0.3744	rs2786098	-0.0819125	0.279758	rs2786098	0.2975	0.4097	1	197325908	rs2786098	T	G	2	0.0206	0.9417
1	203100504	rs6683383	T	A	2	0.0076	0.1391	rs6683383	0.00664253	0.20769	rs6683383	0.0311	0.2245	1	203100504	rs6683383	T	A	2	0.0133	0.4273	rs6683383	0.00668384	0.708371	rs6683383	0.0592	0.2101	1	203100504	rs6683383	T	A	2	0.107	0.1088	rs6683383	0.103662	0.127998	rs6683383	0.1854	0.5759	1	203100504	rs6683383	T	A	2	0.3439	0.1921
2	8458080	rs13412757	G	A	2	0.0146	0.003004	rs13412757	0.0141598	0.00484656	rs13412757	0.0236	0.3122	2	8458080	rs13412757	G	A	2	0.0383	0.01387	rs13412757	0.0336712	0.042259	rs13412757	0.0739	0.106	2	8458080	rs13412757	G	A	2	-0.0752	0.235	rs13412757	-0.0864999	0.181377	rs13412757	0.1733	0.5676	2	8458080	rs13412757	G	A	2	-0.1746	0.4761
2	102953617	rs3771180	G	T	2	0.059	1.703e-14	rs3771180	0.0609805	1.06e-14	rs3771180	0.0205	0.5583	2	102953617	rs3771180	G	T	2	0.0562	0.03184	rs3771180	0.0643693	0.0208893	rs3771180	0.0055	0.943	2	102953617	rs3771180	G	T	2	-0.0585	0.5524	rs3771180	-0.0467117	0.643536	rs3771180	-0.2968	0.5126	2	102953617	rs3771180	G	T	2	0.6325	0.1147
2	242698640	rs34290285	G	A	2	0.028	6.19e-07	rs34290285	0.0283095	5.56e-07	rs34290285	0.0048	0.9236	2	242698640	rs34290285	G	A	2	0.0303	0.09953	rs34290285	0.0352802	0.0614578	rs34290285	-0.0719	0.4026	2	242698640	rs34290285	G	A	2	0.0073	0.9196	rs34290285	-0.0060749	0.933174	rs34290285	1.0739	0.09762	2	242698640	rs34290285	G	A	2	-0.0057	0.9841
3	23653570	rs115913567	C	G	2	-0.0119	0.6647	rs115913567	-0.0082217	0.770571	rs115913567	-0.0826	0.503	3	23653570	rs115913567	C	G	2	-0.0483	0.5435	rs115913567	-0.0532448	0.520427	rs115913567	0.01	0.972	3	23653570	rs115913567	C	G	2	0.5728	0.1046	rs115913567	0.613954	0.0892982	rs115913567	-0.2829	0.8638	3	23653570	rs115913567	C	G	2	1.1388	0.3391
3	33047662	rs35570272	G	T	2	0.0197	7.126e-05	rs35570272	0.0202804	6.15e-05	rs35570272	0.006	0.8023	3	33047662	rs35570272	G	T	2	0.0239	0.1194	rs35570272	0.0220837	0.177818	rs35570272	0.0367	0.3997	3	33047662	rs35570272	G	T	2	-0.0796	0.2118	rs35570272	-0.0982743	0.131375	rs35570272	0.3446	0.2673	3	33047662	rs35570272	G	T	2	-0.1531	0.5203
3	121716171	rs1806656	C	G	2	0.0055	0.06868	rs1806656	-0.0111672	0.0306789	rs1806656	0.0346	0.1566	3	121716171	rs1806656	C	G	2	-0.0152	0.3435	rs1806656	-0.0134778	0.427562	rs1806656	-0.0444	0.3483	3	121716171	rs1806656	C	G	2	0.0767	0.2384	rs1806656	0.0729198	0.272821	rs1806656	0.1633	0.6068	3	121716171	rs1806656	C	G	2	0.5599	0.02465
3	141150026	rs7625643	A	G	2	0.0048	0.3204	rs6763927	0.00389203	0.429533	rs7625643	0.0239	0.2954	3	141150026	rs7625643	A	G	2	-0.0082	0.6034	rs6763927	0.0164296	0.314239	rs7625643	0.0268	0.5411	3	141150026	rs7625643	A	G	2	-0.1693	0.006387	rs6763927	-0.182756	0.00398692	rs7625643	0.1269	0.6703	3	141150026	rs7625643	A	G	2	-0.2514	0.2967
3	176852038	rs7626218	A	T	2	0.0052	0.8636	rs7626218	-0.00211002	0.676425	rs7626218	0.0314	0.221	3	176852038	rs7626218	A	T	2	-0.0167	0.2811	rs7626218	-0.018371	0.264339	rs7626218	-0.0037	0.9355	3	176852038	rs7626218	A	T	2	0.0223	0.7274	rs7626218	0.0310748	0.633743	rs7626218	-0.2089	0.533	3	176852038	rs7626218	A	T	2	0.0462	0.8497
3	187633268	rs519973	G	A	2	-0.0118	0.02072	rs519973	-0.0126119	0.0160448	rs519973	0.0048	0.8458	3	187633268	rs519973	G	A	2	0.0005	0.9727	rs519973	-0.00940764	0.582516	rs519973	0.0703	0.1209	3	187633268	rs519973	G	A	2	-0.0112	0.865	rs519973	-0.00885289	0.895713	rs519973	-0.0633	0.8412	3	187633268	rs519973	G	A	2	-0.2844	0.2553
3	187793833	rs2030030	T	C	2	0.0039	0.5588	rs2030030	0.00422196	0.533468	rs2030030	-0.0039	0.9045	3	187793833	rs2030030	T	C	2	-0.0251	0.2341	rs2030030	-0.0263439	0.240496	rs2030030	-0.0156	0.7983	3	187793833	rs2030030	T	C	2	-0.0338	0.6936	rs2030030	-0.0365398	0.677262	rs2030030	0.0273	0.9481	3	187793833	rs2030030	T	C	2	-0.0125	0.9703
3	188133336	rs60946162	C	T	2	0.0028	0.5631	rs60946162	0.0038644	0.438741	rs60946162	-0.0199	0.3944	3	188133336	rs60946162	C	T	2	0.0163	0.2848	rs60946162	0.0214673	0.187506	rs60946162	-0.0211	0.6325	3	188133336	rs60946162	C	T	2	0.0128	0.8384	rs60946162	0.0248308	0.699565	rs60946162	-0.2522	0.4045	3	188133336	rs60946162	C	T	2	0.0647	0.7856
3	188402471	rs73196739	C	T	2	0.0094	0.1433	rs73196739	0.0108156	0.0986575	rs73196739	-0.025	0.4382	3	188402471	rs73196739	C	T	2	-0.0004	0.9839	rs73196739	-0.000895167	0.967593	rs73196739	0.0033	0.9573	3	188402471	rs73196739	C	T	2	-0.03	0.7182	rs73196739	-0.0606027	0.474138	rs73196739	0.7207	0.0856	3	188402471	rs73196739	C	T	2	-0.2006	0.5402
3	195762492	rs11715524	G	A	2	0.0251	0.7841	rs11715524	-0.000737181	0.880629	rs11715524	0.0618	0.02019	3	195762492	rs11715524	G	A	2	0.0126	0.4156	rs11715524	0.00766761	0.637649	rs11715524	0.0556	0.2497	3	195762492	rs11715524	G	A	2	0.0133	0.831	rs11715524	0.0132	0.834699	rs11715524	0.0157	0.9637	3	195762492	rs11715524	G	A	2	-0.1616	0.5017
3	196359310	rs1684466	G	A	2	0.0033	0.5112	rs1684466	0.00314754	0.538318	rs1684466	0.0088	0.7675	3	196359310	rs1684466	G	A	2	0.032	0.04704	rs1684466	0.0271168	0.108697	rs1684466	0.0784	0.1354	3	196359310	rs1684466	G	A	2	0.0191	0.7694	rs1684466	0.0257512	0.696339	rs1684466	-0.2125	0.5847	3	196359310	rs1684466	G	A	2	0.0759	0.763
4	38799710	rs4833095	T	C	2	-0.0019	0.7284	rs4833095	-0.00101329	0.852759	rs4833095	-0.0211	0.4172	4	38799710	rs4833095	T	C	2	0.0015	0.932	rs4833095	-0.00738313	0.68914	rs4833095	0.0639	0.193	4	38799710	rs4833095	T	C	2	-0.0523	0.4466	rs4833095	-0.0722591	0.303528	rs4833095	0.4119	0.2247	4	38799710	rs4833095	T	C	2	-0.081	0.7632
4	123141070	rs45613035	T	C	2	0.0075	0.3455	rs45613035	0.0093424	0.251007	rs45613035	-0.0397	0.3394	4	123141070	rs45613035	T	C	2	0.0237	0.3314	rs45613035	0.0398346	0.12416	rs45613035	-0.103	0.1564	4	123141070	rs45613035	T	C	2	-0.0665	0.5155	rs45613035	-0.0971846	0.35095	rs45613035	0.7572	0.1611	4	123141070	rs45613035	T	C	2	-0.2741	0.4715
4	123448562	rs4380538	C	T	2	0.0346	0.0001095	rs4380538	0.0171031	0.000781375	rs4380538	0.0631	0.006332	4	123448562	rs4380538	C	T	2	0.02	0.197	rs4380538	0.0149275	0.364902	rs4380538	0.0592	0.1968	4	123448562	rs4380538	C	T	2	0.0847	0.1859	rs4380538	0.0899623	0.169928	rs4380538	-0.0254	0.9327	4	123448562	rs4380538	C	T	2	0.1355	0.5755
4	144003159	rs7686660	T	G	2	-0.0295	0.004508	rs7686660	-0.013803	0.0157852	rs7686660	-0.0596	0.02345	4	144003159	rs7686660	T	G	2	-0.0107	0.5459	rs7686660	-0.0176131	0.353891	rs7686660	0.0368	0.4609	4	144003159	rs7686660	T	G	2	0.082	0.2546	rs7686660	0.0972291	0.186297	rs7686660	-0.2497	0.4665	4	144003159	rs7686660	T	G	2	-0.2452	0.3756
5	14610309	rs16903574	C	G	2	0.03	0.0008958	rs16903574	0.0296148	0.00121033	rs16903574	0.0443	0.4302	5	14610309	rs16903574	C	G	2	0.0547	0.04002	rs16903574	0.0608221	0.0282132	rs16903574	-0.0191	0.8425	5	14610309	rs16903574	C	G	2	0.1702	0.144	rs16903574	0.162475	0.168787	rs16903574	0.46	0.5241	5	14610309	rs16903574	C	G	2	0.1578	0.7014
5	35881376	rs11742240	G	T	2	0.0085	0.1096	rs11742240	0.00900758	0.0973023	rs11742240	-0.0027	0.917	5	35881376	rs11742240	G	T	2	0.0351	0.04185	rs11742240	0.0329349	0.073885	rs11742240	0.05	0.3046	5	35881376	rs11742240	G	T	2	0.0342	0.6162	rs11742240	0.0321568	0.645033	rs11742240	0.0805	0.8072	5	35881376	rs11742240	G	T	2	-0.2972	0.2664
5	59369794	rs1588265	A	G	2	0.0027	0.5973	rs1588265	0.00347583	0.513414	rs1588265	-0.0124	0.6094	5	59369794	rs1588265	A	G	2	-0.0119	0.4716	rs1588265	-0.00892295	0.612156	rs1588265	-0.0332	0.4832	5	59369794	rs1588265	A	G	2	-0.0288	0.6676	rs1588265	-0.0286407	0.676156	rs1588265	-0.0314	0.9205	5	59369794	rs1588265	A	G	2	-0.0235	0.9276
5	110198114	rs6893213	C	T	2	0.0161	0.08109	rs6893213	0.0136676	0.148337	rs6893213	0.0626	0.1312	5	110198114	rs6893213	C	T	2	0.018	0.5502	rs6893213	0.0192688	0.550523	rs6893213	0.0094	0.9093	5	110198114	rs6893213	C	T	2	-0.0695	0.5594	rs6893213	-0.0528107	0.665179	rs6893213	-0.3929	0.4651	5	110198114	rs6893213	C	T	2	-0.4199	0.3791
5	110401872	rs1837253	T	C	2	0.0148	0.005612	rs1837253	0.0148897	0.00607526	rs1837253	0.0122	0.6979	5	110401872	rs1837253	T	C	2	0.0096	0.5756	rs1837253	-0.00147856	0.936007	rs1837253	0.0881	0.07164	5	110401872	rs1837253	T	C	2	-0.0049	0.9433	rs1837253	-0.0101189	0.885342	rs1837253	0.1714	0.6749	5	110401872	rs1837253	T	C	2	-0.1002	0.7112
5	110467499	rs1438673	C	T	2	0.0251	1.884e-07	rs1438673	0.0256665	1.87e-07	rs1438673	0.0125	0.5828	5	110467499	rs1438673	C	T	2	0.0104	0.4932	rs1438673	0.00700551	0.665862	rs1438673	0.0352	0.4206	5	110467499	rs1438673	C	T	2	-0.0018	0.9767	rs1438673	-0.0209334	0.741037	rs1438673	0.4167	0.1598	5	110467499	rs1438673	C	T	2	-0.4615	0.05408
5	131797547	rs6894249	A	G	2	0.0284	5.021e-09	rs6894249	0.0295401	2.8e-09	rs6894249	0.0039	0.8668	5	131797547	rs6894249	A	G	2	0.0247	0.1106	rs6894249	0.0255671	0.120178	rs6894249	0.018	0.6948	5	131797547	rs6894249	A	G	2	-0.0712	0.2566	rs6894249	-0.0902254	0.159668	rs6894249	0.3492	0.247	5	131797547	rs6894249	A	G	2	0.206	0.3968
5	131969874	rs6871536	T	C	2	0.0365	1.132e-09	rs6871536	0.0361393	3.75e-09	rs6871536	0.0452	0.1197	5	131969874	rs6871536	T	C	2	0.0206	0.2605	rs6871536	0.0343706	0.0790267	rs6871536	-0.0749	0.1462	5	131969874	rs6871536	T	C	2	-0.0907	0.2395	rs6871536	-0.0939305	0.233378	rs6871536	-0.0185	0.9605	5	131969874	rs6871536	T	C	2	-0.3673	0.2021
5	132105698	rs113010607	T	C	2	0.0158	0.06176	rs803054	0.0149725	0.0796951	rs113010607	0.0508	0.3676	5	132105698	rs113010607	T	C	2	0.0003	0.9913	rs803054	-0.00258898	0.926057	rs113010607	0.0405	0.6977	5	132105698	rs113010607	T	C	2	-0.0972	0.3696	rs803054	-0.0874464	0.424878	rs113010607	-0.5259	0.4688	5	132105698	rs113010607	T	C	2	0.0097	0.9814
5	140925362	rs740474	C	T	2	-0.0037	0.4134	rs740474	0.00556874	0.275301	rs740474	-0.029	0.2287	5	140925362	rs740474	C	T	2	0.0226	0.1471	rs740474	0.0220464	0.18494	rs740474	0.0264	0.5517	5	140925362	rs740474	C	T	2	0.0126	0.8445	rs740474	0.0201813	0.75836	rs740474	-0.16	0.6092	5	140925362	rs740474	C	T	2	-0.3277	0.1797
5	141533062	rs449454	A	G	2	0.0261	1.51e-07	rs449454	0.025011	9.02e-07	rs449454	0.0497	0.03404	5	141533062	rs449454	A	G	2	0.0348	0.02791	rs449454	0.0302921	0.0747187	rs449454	0.0648	0.1383	5	141533062	rs449454	A	G	2	-0.1344	0.03632	rs449454	-0.117741	0.0731121	rs449454	-0.4945	0.1051	5	141533062	rs449454	A	G	2	0.0707	0.7755
		rs200634877	N/A	N/A	N/A	N/A	N/A	N/A	N/A	N/A	NA	NA	NA			rs200634877	N/A	N/A	0	NA	N/A	NA	NA	NA	NA	NA	NA			rs200634877	N/A	N/A	N/A	N/A	N/A	N/A	N/A	N/A	NA	NA	NA			rs200634877	N/A	N/A	0	NA	NA
6	28700352	rs1233578	A	G	1	-0.0175	0.0118	rs1233578	-0.0175152	0.0118029	NA	NA	NA	6	28700352	rs1233578	A	G	2	-0.0104	0.6245	rs1233578	-0.00284279	0.900125	rs6456834	-0.0613	0.2993	6	28700352	rs1233578	A	G	1	-0.1753	0.04975	rs1233578	-0.175283	0.0497503	NA	NA	NA	6	28700352	rs1233578	A	G	2	-0.4382	0.1854
6		rs3190923	N/A	N/A	N/A	N/A	N/A	N/A	N/A	N/A	NA	NA	NA	6		rs3190923	N/A	N/A	0	NA	N/A	NA	NA	NA	NA	NA	NA	6		rs3190923	N/A	N/A		N/A	N/A	N/A	N/A	N/A	NA	NA	NA	6		rs3190923	N/A	N/A	0	NA	NA
6	31351664	rs2507978	G	A	2	-0.0066	0.03033	rs2507978	0.0126223	0.0112147	rs114333358	-0.0368	0.1226	6	31351664	rs2507978	G	A	2	0.0005	0.9721	rs2507978	-0.00226782	0.89011	rs114333358	0.0276	0.5882	6	31351664	rs2507978	G	A	2	0.0074	0.9066	rs2507978	0.00787975	0.901945	rs114333358	-0.0055	0.9861	6	31351664	rs2507978	G	A	2	0.3246	0.1858
6	31472720	rs2855812	G	T	2	0.0142	0.1234	rs2855812	0.00666239	0.222076	rs2855812	0.0393	0.108	6	31472720	rs2855812	G	T	2	0.0029	0.8595	rs2855812	-5.41114e-05	0.997569	rs2855812	0.024	0.6101	6	31472720	rs2855812	G	T	2	-0.0889	0.2045	rs2855812	-0.0745938	0.289202	rs2855812	-1.6126	0.02661	6	31472720	rs2855812	G	T	2	-0.2994	0.2502
6	31574525	rs28895016	C	T	2	0.0157	0.1134	rs9348876	0.0158163	0.119672	rs149130795	0.0138	0.7701	6	31574525	rs28895016	C	T	2	-0.0117	0.7199	rs9348876	-0.00890685	0.795351	rs149130795	-0.0378	0.7184	6	31574525	rs28895016	C	T	2	-0.085	0.4859	rs9348876	-0.137695	0.289111	rs149130795	0.3082	0.3852	6	31574525	rs28895016	C	T	2	-0.4677	0.3673
6	32184345	rs404860	T	C	1	0.0099	0.1677	rs404860	0.00987509	0.167655	NA	NA	NA	6	32184345	rs404860	T	C	2	0.0136	0.5333	rs404860	0.0102192	0.661305	rs404860	0.0389	0.5391	6	32184345	rs404860	T	C	1	0.2574	0.005093	rs404860	0.257391	0.00509252	NA	NA	NA	6	32184345	rs404860	T	C	2	0.4816	0.1586
6	32358513	rs3117098	G	A	1	-0.0163	0.002099	rs3117098	-0.0163091	0.00209927	NA	NA	NA	6	32358513	rs3117098	G	A	2	0.0062	0.7079	rs3117098	0.00258399	0.884368	rs3117098	0.0322	0.4967	6	32358513	rs3117098	G	A	1	0.1204	0.0785	rs3117098	0.12037	0.0785036	NA	NA	NA	6	32358513	rs3117098	G	A	2	0.3269	0.2059
6		rs115468973	N/A	N/A	N/A	N/A	N/A	N/A	N/A	N/A	NA	NA	NA	6		rs115468973	N/A	N/A	0	NA	N/A	NA	NA	NA	NA	NA	NA	6		rs115468973	N/A	N/A	N/A	N/A	N/A	N/A	N/A	N/A	NA	NA	NA	6		rs115468973	N/A	N/A	0	NA	NA
6	32546666	rs1064713	G	A	1	-0.0092	0.8704	N/A	N/A	N/A	rs1064713	-0.0092	0.8703	6	32546666	rs1064713	G	A	1	0.0458	0.647	NA	NA	NA	rs1064713	0.0458	0.6469	6	32546666	rs1064713	G	A	1	0.2549	0.5976	N/A	N/A	N/A	rs1064713	0.2549	0.5977	6	32546666	rs1064713	G	A	1	-0.6328	0.718
6	32620283	rs17843604	C	T	2	-0.005	0.3001	rs17843604	-0.00604645	0.218871	rs17843604	0.027	0.3249	6	32620283	rs17843604	C	T	2	0.0123	0.417	rs17843604	0.00389135	0.807556	rs17843604	0.0945	0.05818	6	32620283	rs17843604	C	T	2	-0.11	0.07767	rs17843604	-0.113264	0.0737258	rs17843604	-0.0083	0.9811	6	32620283	rs17843604	C	T	2	-0.3769	0.1108
6	33042880	rs987870	A	G	2	-0.0108	0.1289	rs987870	-0.011797	0.104791	rs114788682	0.0139	0.7069	6	33042880	rs987870	A	G	2	-0.0062	0.7808	rs3135020	-0.00270943	0.910058	rs987870	-0.0268	0.647	6	33042880	rs987870	A	G	2	-0.1512	0.09498	rs987870	-0.164287	0.0789287	rs114788682	0.0455	0.8999	6	33042880	rs987870	A	G	2	0.2227	0.5259
6	33046752	rs3097670	G	C	2	0.0054	0.2461	rs3135020	-0.0100562	0.152294	rs114305667	0.0428	0.219	6	33046752	rs3097670	G	C	2	0.0329	0.1451	rs987870	0.0250925	0.281961	rs114305667	0.1521	0.09507	6	33046752	rs3097670	G	C	2	-0.0757	0.3978	rs3135020	-0.0528405	0.560419	rs114305667	-0.8775	0.103	6	33046752	rs3097670	G	C	2	-0.8075	0.02119
6	33647058	rs10947428	T	C	2	-0.008	0.1632	rs10947428	-0.00932415	0.112748	rs10947428	0.0197	0.4664	6	33647058	rs10947428	T	C	2	-0.031	0.08403	rs10947428	-0.0355172	0.0651276	rs10947428	-0.0011	0.9819	6	33647058	rs10947428	T	C	2	-0.0429	0.5625	rs10947428	-0.0553585	0.462857	rs10947428	0.3133	0.4377	6	33647058	rs10947428	T	C	2	-0.0468	0.8702
6	34156444	rs1776883	C	T	2	-0.0004	0.9382	rs1776883	-0.00115324	0.816521	rs1776883	0.024	0.3881	6	34156444	rs1776883	C	T	2	-0.0016	0.9155	rs1776883	0.00114699	0.943869	rs1776883	-0.0275	0.58	6	34156444	rs1776883	C	T	2	-0.0214	0.7334	rs1776883	-0.0506999	0.4284	rs1776883	0.6968	0.02799	6	34156444	rs1776883	C	T	2	0.1852	0.4483
6	35134729	rs28522747	G	A	2	-0.0001	0.9859	rs28522747	-0.000693761	0.935038	rs28522747	0.0124	0.7606	6	35134729	rs28522747	G	A	2	0.0104	0.693	rs28522747	0.0183979	0.520658	rs28522747	-0.0356	0.6056	6	35134729	rs28522747	G	A	2	-0.2691	0.01017	rs28522747	-0.29262	0.00742855	rs28522747	-0.0078	0.9828	6	35134729	rs28522747	G	A	2	-0.5097	0.2331
6	52292136	rs9357733	A	G	2	-0.0051	0.4438	rs9357733	-0.00678228	0.322071	rs9357733	0.0289	0.3519	6	52292136	rs9357733	A	G	2	-0.0059	0.7786	rs9357733	-0.0137459	0.543369	rs9357733	0.0427	0.4486	6	52292136	rs9357733	A	G	2	0.0495	0.5648	rs9357733	0.0888668	0.314914	rs9357733	-0.6338	0.08556	6	52292136	rs9357733	A	G	2	-0.3902	0.2379
6	90985198	rs58521088	A	T	2	0.0229	7.327e-06	rs58521088	0.0223141	1.9e-05	rs58521088	0.0353	0.1479	6	90985198	rs58521088	A	T	2	0.0223	0.1708	rs58521088	0.0177224	0.304217	rs58521088	0.0591	0.2282	6	90985198	rs58521088	A	T	2	-0.1538	0.02134	rs58521088	-0.14613	0.030545	rs58521088	-0.5003	0.2701	6	90985198	rs58521088	A	T	2	-0.5785	0.02315
6	128293562	rs55743914	C	T	2	0.031	0.6504	rs55743914	-0.000527859	0.929255	rs55743914	0.0728	0.009301	6	128293562	rs55743914	C	T	2	0.0007	0.9684	rs55743914	0.0159913	0.404807	rs55743914	-0.1038	0.03904	6	128293562	rs55743914	C	T	2	-0.0526	0.4798	rs55743914	-0.0594106	0.438734	rs55743914	0.0578	0.852	6	128293562	rs55743914	C	T	2	0.0594	0.8344
6	138002175	rs6927172	C	G	2	0.0044	0.4572	rs6927172	0.00464863	0.442307	rs6927172	-0.0011	0.9694	6	138002175	rs6927172	C	G	2	0.0027	0.8859	rs6927172	0.005323	0.792283	rs6927172	-0.0168	0.7624	6	138002175	rs6927172	C	G	2	0.1733	0.02483	rs6927172	0.170324	0.0287365	rs6927172	0.3538	0.5582	6	138002175	rs6927172	C	G	2	0.29	0.3325
7	20426263	rs149317277	T	C	2	0.0043	0.3729	rs4473914	0.0045294	0.363914	rs4473914	0.0005	0.9817	7	20426263	rs149317277	T	C	1	0.0198	0.2329	rs4473914	0.0197618	0.232856	NA	NA	NA	7	20426263	rs149317277	T	C	2	-0.0723	0.2472	rs4473914	-0.0629263	0.325167	rs4473914	-0.264	0.3626	7	20426263	rs149317277	T	C	1	-0.6847	0.006928
7	20560996	rs6461503	T	C	2	0.0194	7.473e-08	rs6461503	0.0272699	2.97e-08	rs6461503	-0.0042	0.8529	7	20560996	rs6461503	T	C	2	-0.0148	0.3259	rs6461503	-0.0147652	0.357632	rs6461503	-0.0148	0.7298	7	20560996	rs6461503	T	C	2	0.0574	0.3548	rs6461503	0.0615967	0.331778	rs6461503	-0.0336	0.9098	7	20560996	rs6461503	T	C	2	0.0418	0.8583
7	28156606	rs4722758	C	G	2	0.0053	0.364	rs4722758	0.00604563	0.311595	rs4722758	-0.0105	0.7032	7	28156606	rs4722758	C	G	2	0.0185	0.3131	rs4722758	0.0180324	0.359468	rs4722758	0.0216	0.6695	7	28156606	rs4722758	C	G	2	-0.0047	0.9502	rs4722758	-0.0121004	0.874784	rs4722758	0.1538	0.6649	7	28156606	rs4722758	C	G	2	-0.3124	0.2773
7	105658451	rs6967330	G	A	2	0.0025	0.7024	rs6967330	0.00269635	0.680061	rs6967330	-0.0045	0.8979	7	105658451	rs6967330	G	A	2	-0.0262	0.1894	rs6967330	-0.034384	0.107176	rs6967330	0.0299	0.5916	7	105658451	rs6967330	G	A	2	-0.1835	0.02673	rs6967330	-0.187439	0.0260783	rs6967330	-0.0686	0.8805	7	105658451	rs6967330	G	A	2	0.0168	0.9566
8	81291879	rs7009110	T	C	2	-0.0107	0.7252	rs7009110	-0.000227743	0.964513	rs7009110	-0.0369	0.1321	8	81291879	rs7009110	T	C	2	0.0059	0.7086	rs7009110	0.011236	0.503979	rs7009110	-0.0295	0.4948	8	81291879	rs7009110	T	C	2	-0.0642	0.3205	rs7009110	-0.056061	0.395472	rs7009110	-0.2534	0.4265	8	81291879	rs7009110	T	C	2	-0.1205	0.6254
8	118025645	rs3019885	T	G	2	-0.0033	0.4945	rs3019885	-0.00231986	0.642879	rs3019885	-0.0251	0.2771	8	118025645	rs3019885	T	G	2	0.0067	0.6657	rs3019885	0.0145053	0.377526	rs3019885	-0.0501	0.2575	8	118025645	rs3019885	T	G	2	0.0872	0.166	rs3019885	0.0974058	0.130262	rs3019885	-0.1342	0.6542	8	118025645	rs3019885	T	G	2	-0.1848	0.4468
8	128777719	rs13277355	A	G	2	0.0129	0.3194	rs13277355	0.00387482	0.488945	rs13277355	0.04	0.1271	8	128777719	rs13277355	A	G	2	-0.0059	0.7301	rs13277355	5.5036e-05	0.997597	rs13277355	-0.0484	0.3223	8	128777719	rs13277355	A	G	2	-0.0786	0.2645	rs13277355	-0.0664074	0.356668	rs13277355	-0.349	0.3033	8	128777719	rs13277355	A	G	2	-0.1587	0.5505
9	6051399	rs343478	G	A	2	0.0111	0.02136	rs343478	0.0111605	0.0233865	rs343478	0.0096	0.6861	9	6051399	rs343478	G	A	2	0.0263	0.09042	rs343478	0.0215017	0.192597	rs343478	0.0625	0.1698	9	6051399	rs343478	G	A	2	0.0026	0.9662	rs343478	0.00616281	0.92267	rs343478	-0.0814	0.7929	9	6051399	rs343478	G	A	2	-0.2506	0.3015
9	6190076	rs1342326	A	C	2	0.0336	4.624e-07	rs1342326	0.0331088	1.25e-06	rs1342326	0.0438	0.1543	9	6190076	rs1342326	A	C	2	0.0496	0.01298	rs1342326	0.0487463	0.0227777	rs1342326	0.0557	0.3174	9	6190076	rs1342326	A	C	2	-0.1655	0.05447	rs1342326	-0.163613	0.0633934	rs1342326	-0.2047	0.6089	9	6190076	rs1342326	A	C	2	0.1987	0.531
9	27308288	rs72721168	A	C	2	-0.0019	0.8638	rs72721168	-0.00140836	0.90205	rs72721168	-0.0206	0.7621	9	27308288	rs72721168	A	C	2	0.0231	0.5281	rs72721168	0.00421133	0.914232	rs72721168	0.1606	0.1281	9	27308288	rs72721168	A	C	2	0.0999	0.4915	rs72721168	0.159099	0.280003	rs72721168	-2.0363	0.02154	9	27308288	rs72721168	A	C	2	0.1759	0.7647
9	131613191	rs12551834	G	A	2	0.0029	0.7152	rs12551834	0.00265991	0.743394	rs12551834	0.0106	0.8125	9	131613191	rs12551834	G	A	2	-0.0444	0.08378	rs12551834	-0.0569112	0.035763	rs12551834	0.0638	0.4229	9	131613191	rs12551834	G	A	2	0.1288	0.2125	rs12551834	0.074303	0.479315	rs12551834	1.7593	0.002238	9	131613191	rs12551834	G	A	2	-0.0366	0.929
9	132502801	rs11788591	G	A	2	-0.1095	0.7503	rs11788591	0.00321239	0.850681	rs11788591	-0.2539	0.005879	9	132502801	rs11788591	G	A	2	0.0669	0.2096	rs11788591	0.0609989	0.280961	rs11788591	0.1143	0.4752	9	132502801	rs11788591	G	A	2	0.0878	0.6866	rs11788591	0.0482103	0.82747	rs11788591	1.2376	0.2996	9	132502801	rs11788591	G	A	2	-0.0203	0.9807
10	6093139	rs12722502	C	T	2	0.0375	0.02654	rs12722502	0.0407642	0.0178903	rs12722502	-0.0495	0.5767	10	6093139	rs12722502	C	T	2	0.0371	0.4946	rs12722502	0.0375649	0.509826	rs12722502	0.0325	0.8561	10	6093139	rs12722502	C	T	2	-0.3879	0.07172	rs12722502	-0.344079	0.116682	rs12722502	-1.5749	0.168	10	6093139	rs12722502	C	T	2	-0.5111	0.5231
10	6621773	rs943451	T	C	2	0.0119	0.02216	rs943451	0.0127191	0.0174499	rs943451	-0.0035	0.8823	10	6621773	rs943451	T	C	2	0.0244	0.1378	rs943451	0.0214227	0.222896	rs943451	0.0451	0.3312	10	6621773	rs943451	T	C	2	-0.0874	0.1955	rs943451	-0.067447	0.32916	rs943451	-0.4927	0.1143	10	6621773	rs943451	T	C	2	0.0512	0.8415
10	8115362	rs10905284	C	A	2	0.0143	0.003353	rs10905284	0.0142829	0.00387351	rs10905284	0.0134	0.6069	10	8115362	rs10905284	C	A	2	0.0064	0.6777	rs10905284	0.009457	0.563636	rs10905284	-0.0176	0.7018	10	8115362	rs10905284	C	A	2	-0.0175	0.7793	rs10905284	-0.0429107	0.50056	rs10905284	0.7034	0.03853	10	8115362	rs10905284	C	A	2	0.2387	0.3225
10	8605553	rs11255753	G	T	2	0.0162	0.002461	rs11255753	0.0151904	0.00551753	rs11255753	0.0404	0.1267	10	8605553	rs11255753	G	T	2	0.0302	0.07713	rs11255753	0.026323	0.145579	rs11255753	0.0633	0.2295	10	8605553	rs11255753	G	T	2	-0.0738	0.2863	rs11255753	-0.0638319	0.366106	rs11255753	-0.3088	0.3688	10	8605553	rs11255753	G	T	2	0.0974	0.7134
10	8841669	rs2025758	T	C	2	0.0155	0.001247	rs2025758	0.0161646	0.00103405	rs2025758	0.0024	0.9145	10	8841669	rs2025758	T	C	2	0.0141	0.3577	rs2025758	0.0146626	0.36732	rs2025758	0.0096	0.834	10	8841669	rs2025758	T	C	2	-0.0966	0.1179	rs2025758	-0.0932535	0.140045	rs2025758	-0.1674	0.5665	10	8841669	rs2025758	T	C	2	-0.2077	0.3797
10	8972018	rs10508372	G	A	2	0.0009	0.9364	rs10508372	0.00207334	0.861128	rs10508372	-0.0296	0.6288	10	8972018	rs10508372	G	A	2	0.0481	0.1856	rs10508372	0.0393414	0.313169	rs10508372	0.1049	0.292	10	8972018	rs10508372	G	A	2	-0.1555	0.2974	rs10508372	-0.165104	0.277287	rs10508372	0.1052	0.8945	10	8972018	rs10508372	G	A	2	-0.5383	0.3331
10	9032555	rs72782676	C	G	1	0.1301	1.946e-05	rs72782676	0.130102	1.95e-05	rs72782676	NA	NA	10	9032555	rs72782676	C	G	2	0.1748	0.06634	rs72782676	0.0983416	0.346593	rs72782676	0.5477	0.0179	10	9032555	rs72782676	C	G	1	0.4329	0.2576	rs72782676	0.432927	0.25764	rs72782676	NA	NA	10	9032555	rs72782676	C	G	2	0.4325	0.784
10	9049253	rs12413578	C	T	2	0.0272	8.156e-08	rs12413578	0.0425478	2.92e-08	rs12413578	-0.0119	0.7468	10	9049253	rs12413578	C	T	2	0.0404	0.1021	rs12413578	0.0398569	0.131941	rs12413578	0.0443	0.5246	10	9049253	rs12413578	C	T	2	-0.0155	0.8726	rs12413578	-0.0197114	0.841873	rs12413578	0.0821	0.8632	10	9049253	rs12413578	C	T	2	0.1945	0.6206
10	64382359	rs2893907	A	C	2	0.0065	0.181	rs2893907	0.00606015	0.221245	rs2893907	0.0156	0.4994	10	64382359	rs2893907	A	C	2	0.0115	0.4511	rs2893907	0.0033788	0.835422	rs2893907	0.0742	0.1006	10	64382359	rs2893907	A	C	2	-0.1036	0.09597	rs2893907	-0.110386	0.0827628	rs2893907	0.0467	0.8761	10	64382359	rs2893907	A	C	2	0.0188	0.937
10	65100016	rs75446656	C	A	2	-0.0051	0.6703	rs75446656	-0.00594096	0.622975	rs75446656	0.0213	0.7479	10	65100016	rs75446656	C	A	2	0.0143	0.7007	rs75446656	0.0170286	0.661115	rs75446656	-0.0153	0.9042	10	65100016	rs75446656	C	A	2	-0.1275	0.4043	rs75446656	-0.131563	0.397363	rs75446656	-0.0068	0.9936	10	65100016	rs75446656	C	A	2	-1.1282	0.05003
11	1145844	rs28415845	C	C	2	0.0079	0.1412	rs28415845	0.00817642	0.132651	rs28415845	-0.0018	0.9549	11	1145844	rs28415845	C	C	2	0.0235	0.1683	rs28415845	0.0202015	0.26006	rs28415845	0.0565	0.3159	11	1145844	rs28415845	C	C	2	-0.072	0.2968	rs28415845	-0.0808951	0.248105	rs28415845	0.2252	0.5782	11	1145844	rs28415845	C	C	2	-0.0624	0.8141
11	36365253	rs10836538	G	T	2	0.0056	0.2611	rs10836538	0.00496425	0.331901	rs10836538	0.0207	0.3962	11	36365253	rs10836538	G	T	2	0.0167	0.3015	rs10836538	0.0231809	0.179204	rs10836538	-0.0284	0.5316	11	36365253	rs10836538	G	T	2	-0.0136	0.8323	rs10836538	-0.00291938	0.964518	rs10836538	-0.2597	0.4097	11	36365253	rs10836538	G	T	2	0.0464	0.8529
11	61551356	rs174535	T	C	2	0.0092	0.06975	rs174535	0.00868882	0.0951483	rs174535	0.0226	0.3753	11	61551356	rs174535	T	C	2	-0.0011	0.9469	rs174535	-0.00766079	0.656279	rs174535	0.0474	0.3099	11	61551356	rs174535	T	C	2	-0.0584	0.3746	rs174535	-0.0556404	0.406681	rs174535	-0.1245	0.7067	11	61551356	rs174535	T	C	2	-0.3488	0.1715
11	65551957	rs479844	A	G	2	0.0287	0.0009604	rs479844	0.0140075	0.00440561	rs479844	0.0552	0.01469	11	65551957	rs479844	A	G	2	0.0371	0.01358	rs479844	0.0301953	0.0598265	rs479844	0.0867	0.04416	11	65551957	rs479844	A	G	2	-0.0592	0.3387	rs479844	-0.0599465	0.343309	rs479844	-0.0424	0.8854	11	65551957	rs479844	A	G	2	0.1385	0.5515
11	76270683	rs7130588	A	G	2	0.0235	2.302e-06	rs7130588	0.0239232	2.46e-06	rs7130588	0.0134	0.573	11	76270683	rs7130588	A	G	2	0.0466	0.002774	rs7130588	0.0549702	0.000935978	rs7130588	-0.0138	0.7572	11	76270683	rs7130588	A	G	2	0.0196	0.7587	rs7130588	0.0108573	0.867777	rs7130588	0.2152	0.4854	11	76270683	rs7130588	A	G	2	-0.0473	0.8451
11	76343428	rs11236814	A	T	2	-0.0448	0.7219	rs11236814	0.00104028	0.897116	rs11236814	-0.1063	0.01079	11	76343428	rs11236814	A	T	2	0.0248	0.3288	rs11236814	0.0232042	0.38403	rs11236814	0.0408	0.6277	11	76343428	rs11236814	A	T	2	0.0467	0.6455	rs11236814	0.0637497	0.537548	rs11236814	-0.4185	0.4388	11	76343428	rs11236814	A	T	2	-0.0315	0.9355
11	111472460	rs1784775	T	C	2	-0.0085	0.1155	rs1784775	-0.00848041	0.126652	rs1784775	-0.0099	0.7023	11	111472460	rs1784775	T	C	2	-0.0109	0.5286	rs1784775	-0.00556192	0.762217	rs1784775	-0.0491	0.3206	11	111472460	rs1784775	T	C	2	0.1569	0.02545	rs1784775	0.157658	0.0282023	rs1784775	0.1416	0.6716	11	111472460	rs1784775	T	C	2	0.4339	0.1057
11	118743286	rs12365699	G	A	2	-0.0088	0.1604	rs12365699	-0.00738891	0.249687	rs12365699	-0.0445	0.1624	11	118743286	rs12365699	G	A	2	0.0074	0.7138	rs12365699	0.00513469	0.810526	rs12365699	0.0264	0.6685	11	118743286	rs12365699	G	A	2	0.1304	0.1086	rs12365699	0.134414	0.104692	rs12365699	0.0281	0.9463	11	118743286	rs12365699	G	A	2	0.0661	0.8325
11	128158189	rs56129466	A	G	2	0.0081	0.1689	rs56129466	0.00821998	0.169146	rs56129466	0.0042	0.8848	11	128158189	rs56129466	A	G	2	0.0152	0.4247	rs56129466	0.0105815	0.599266	rs56129466	0.0534	0.3576	11	128158189	rs56129466	A	G	2	0.1318	0.08001	rs56129466	0.11635	0.130249	rs56129466	0.4957	0.1837	11	128158189	rs56129466	A	G	2	0.1045	0.7251
12	55368291	rs62623446	C	T	2	0.0084	0.4054	rs62623446	0.00653742	0.525127	rs62623446	0.0612	0.2624	12	55368291	rs62623446	C	T	2	-0.0137	0.6556	rs62623446	-0.023171	0.472416	rs62623446	0.0732	0.4527	12	55368291	rs62623446	C	T	2	0.1513	0.2439	rs62623446	0.158864	0.2292	rs62623446	-0.0648	0.9271	12	55368291	rs62623446	C	T	2	0.3844	0.4245
12	56401085	rs10876864	G	A	2	0.0065	0.004433	rs10876864	0.0153689	0.00208403	rs10876864	-0.0176	0.4455	12	56401085	rs10876864	G	A	2	0.0106	0.4936	rs10876864	0.0232734	0.158739	rs10876864	-0.0826	0.06557	12	56401085	rs10876864	G	A	2	0.0828	0.1874	rs10876864	0.0861107	0.180239	rs10876864	0.0115	0.9694	12	56401085	rs10876864	G	A	2	0.2816	0.2492
12	57509055	rs3001426	T	C	2	0.0073	0.1285	rs3001426	0.00727819	0.138676	rs3001426	0.0079	0.7301	12	57509055	rs3001426	T	C	2	0.019	0.2108	rs3001426	0.0191279	0.237309	rs3001426	0.018	0.6802	12	57509055	rs3001426	T	C	2	0.2493	5.673e-05	rs3001426	0.231602	0.000254591	rs3001426	0.6365	0.03183	12	57509055	rs3001426	T	C	2	0.0783	0.7383
12	121365431	rs188074962	G	A	2	0.0243	0.0247	rs2649998	0.0100049	0.0463678	rs188074962	0.0597	0.06851	12	121365431	rs188074962	G	A	2	0.0091	0.5679	rs2649998	0.013546	0.415279	rs188074962	-0.047	0.4287	12	121365431	rs188074962	G	A	2	0.0071	0.911	rs2649998	0.0211392	0.74328	rs188074962	-0.6034	0.1569	12	121365431	rs188074962	G	A	2	0.1089	0.6618
13	99999601	rs1319132	G	C	2	0.0176	0.001152	rs912130	0.0181863	0.00102782	rs1319132	0.0051	0.8414	13	99999601	rs1319132	G	C	2	0.0043	0.8027	rs912130	0.017981	0.325462	rs1319132	-0.0937	0.05589	13	99999601	rs1319132	G	C	2	0.0053	0.9392	rs912130	0.00562272	0.937028	rs1319132	-0.0014	0.9967	13	99999601	rs1319132	G	C	2	0.1858	0.4873
14	35885041	rs17103286	A	G	2	0.0061	0.2038	rs17103286	0.00701869	0.156246	rs17103286	-0.0122	0.5901	14	35885041	rs17103286	A	G	2	0.0077	0.6129	rs17103286	-0.000858714	0.957538	rs17103286	0.0751	0.09786	14	35885041	rs17103286	A	G	2	-0.1245	0.04547	rs17103286	-0.115039	0.0708975	rs17103286	-0.3286	0.2659	14	35885041	rs17103286	A	G	2	0.0484	0.8382
14	68749927	rs3784099	G	A	2	0.0043	0.421	rs3784099	0.00389083	0.478544	rs3784099	0.0141	0.5898	14	68749927	rs3784099	G	A	2	-0.0165	0.3203	rs3784099	-0.0165207	0.349261	rs3784099	-0.0163	0.739	14	68749927	rs3784099	G	A	2	0.0316	0.6479	rs3784099	0.022936	0.745796	rs3784099	0.2273	0.4988	14	68749927	rs3784099	G	A	2	0.5678	0.02713
15	41787585	rs1655558	T	G	2	0.0129	0.007996	rs1655558	0.0128086	0.00982976	rs1655558	0.0149	0.5378	15	41787585	rs1655558	T	G	2	0.021	0.1738	rs1655558	0.0231915	0.159232	rs1655558	0.005	0.9115	15	41787585	rs1655558	T	G	2	0.0515	0.4103	rs1655558	0.0504915	0.428866	rs1655558	0.0762	0.8091	15	41787585	rs1655558	T	G	2	-0.1084	0.6544
15	61069988	rs11071559	C	T	2	0.0428	0.001976	rs11071559	0.0198513	0.00820727	rs11071559	0.0837	0.01598	15	61069988	rs11071559	C	T	2	0.025	0.3029	rs11071559	0.0357945	0.164531	rs11071559	-0.0632	0.3921	15	61069988	rs11071559	C	T	2	0.0469	0.6183	rs11071559	0.0596337	0.535805	rs11071559	-0.2319	0.6075	15	61069988	rs11071559	C	T	2	-0.3542	0.3492
15	67413624	rs117683492	G	A	2	0.0573	0.0003829	rs117683492	0.0595718	0.000246535	rs117683492	-0.0956	0.4726	15	67413624	rs117683492	G	A	2	0.0508	0.2951	rs117683492	0.0606702	0.24583	rs117683492	-0.0111	0.9329	15	67413624	rs117683492	G	A	2	0.0541	0.7951	rs117683492	0.0438613	0.834646	rs117683492	0.7244	0.6695	15	67413624	rs117683492	G	A	2	-0.2935	0.7014
15	67448363	rs56375023	G	A	2	0.018	0.001444	rs56375023	0.0173922	0.00266221	rs56375023	0.0313	0.2402	15	67448363	rs56375023	G	A	2	0.0525	0.002469	rs56375023	0.0590248	0.00137555	rs56375023	0.0029	0.9546	15	67448363	rs56375023	G	A	2	-0.1632	0.02511	rs56375023	-0.163186	0.0285845	rs56375023	-0.1634	0.6365	15	67448363	rs56375023	G	A	2	-0.4791	0.07912
15	67475435	rs34445740	C	T	2	0.0033	0.5238	rs10152593	0.00245779	0.64589	rs10152593	0.0235	0.3596	15	67475435	rs34445740	C	T	2	0.0229	0.1671	rs10152593	0.017882	0.309128	rs10152593	0.0634	0.2045	15	67475435	rs34445740	C	T	2	-0.0675	0.3193	rs10152593	-0.0620133	0.37074	rs10152593	-0.1959	0.5572	15	67475435	rs34445740	C	T	2	-0.2422	0.3581
16	11199980	rs17806299	G	A	2	0.029	2.073e-06	rs17806299	0.029643	2.08e-06	rs17806299	0.0148	0.6071	16	11199980	rs17806299	G	A	2	0.0003	0.986	rs17806299	0.00454055	0.82985	rs17806299	-0.029	0.6041	16	11199980	rs17806299	G	A	2	0.087	0.27	rs17806299	0.0754255	0.349449	rs17806299	0.3413	0.3672	16	11199980	rs17806299	G	A	2	0.5338	0.08581
16	11491007	rs12596613	C	G	2	-0.0303	0.3704	rs12596613	-0.00188656	0.722628	rs12596613	-0.068	0.007486	16	11491007	rs12596613	C	G	2	-0.0081	0.6172	rs12596613	-0.00404822	0.814144	rs12596613	-0.0396	0.4099	16	11491007	rs12596613	C	G	2	-0.0298	0.6567	rs12596613	-0.0441758	0.519479	rs12596613	0.3003	0.3616	16	11491007	rs12596613	C	G	2	0.2437	0.3362
16	27369502	rs3024655	A	G	2	0.0295	0.003666	rs3024655	0.0298581	0.00411562	rs3024655	0.0227	0.6305	16	27369502	rs3024655	A	G	2	0.0811	0.01397	rs3024655	0.075754	0.0288728	rs3024655	0.1323	0.2183	16	27369502	rs3024655	A	G	2	0.0336	0.7979	rs3024655	0.0755598	0.574443	rs3024655	-0.8353	0.173	16	27369502	rs3024655	A	G	2	0.6702	0.1984
16	50745926	rs2066844	C	T	2	0.008	0.4936	rs2066844	0.00766361	0.523842	rs2066844	0.0134	0.7839	16	50745926	rs2066844	C	T	2	0.0606	0.09322	rs2066844	0.0735801	0.0573992	rs2066844	-0.0253	0.7993	16	50745926	rs2066844	C	T	2	0.0036	0.9808	rs2066844	0.0534339	0.72821	rs2066844	-0.8229	0.189	16	50745926	rs2066844	C	T	2	-0.9342	0.09729
17	37574592	rs146644295	G	C	2	0.014	0.358	rs146644295	0.0123378	0.421928	rs146644295	0.1286	0.311	17	37574592	rs146644295	G	C	2	-0.0612	0.1971	rs146644295	-0.0516608	0.296392	rs146644295	-0.1693	0.3105	17	37574592	rs146644295	G	C	2	0.4828	0.01359	rs146644295	0.471373	0.0167783	rs146644295	1.2325	0.4411	17	37574592	rs146644295	G	C	2	1.5648	0.02838
17	38069949	rs7216389	C	T	2	0.0141	0.00322	rs7216389	0.0140793	0.0041713	rs7216389	0.0152	0.4903	17	38069949	rs7216389	C	T	2	0.0077	0.6094	rs7216389	0.0115127	0.476445	rs7216389	-0.0189	0.6603	17	38069949	rs7216389	C	T	2	-0.076	0.219	rs7216389	-0.0625206	0.323766	rs7216389	-0.3533	0.2184	17	38069949	rs7216389	C	T	2	-0.1467	0.5382
17	38763200	rs112401631	T	A	2	-0.1014	0.2178	rs11658582	0.0113197	0.0274019	rs11658582	-0.0231	0.3498	17	38763200	rs112401631	T	A	2	-0.0097	0.7919	rs11658582	0.0103667	0.549633	rs112401631	0.0042	0.9825	17	38763200	rs112401631	T	A	2	0.1776	0.4802	rs11658582	0.118606	0.072182	rs11658582	0.1546	0.6276	17	38763200	rs112401631	T	A	2	0.9733	0.1268
17	38764524	rs11658582	C	G	2	0.0026	0.04891	rs112401631	0.03122	0.119275	rs112401631	-0.2907	0.03349	17	38764524	rs11658582	C	G	2	0.0103	0.5499	rs112401631	0.0390113	0.518495	rs11658582	-0.0383	0.4086	17	38764524	rs11658582	C	G	2	0.1201	0.06302	rs112401631	0.240783	0.343115	rs112401631	-3.1608	0.08712	17	38764524	rs11658582	C	G	2	0.1063	0.6862
17	45819206	rs56308324	A	T	2	0.0115	0.09195	rs56308324	0.0113112	0.104984	rs56308324	0.0163	0.6302	17	45819206	rs56308324	A	T	2	0.0257	0.2234	rs56308324	0.0325057	0.147566	rs56308324	-0.0264	0.671	17	45819206	rs56308324	A	T	2	0.1138	0.1975	rs56308324	0.105275	0.242799	rs56308324	0.3147	0.4728	17	45819206	rs56308324	A	T	2	0.343	0.3042
17	47461433	rs17637472	G	A	2	0.0147	0.002922	rs17637472	0.0141647	0.00507515	rs17637472	0.0264	0.2619	17	47461433	rs17637472	G	A	2	0.0227	0.1492	rs17637472	0.0255317	0.126258	rs17637472	0.0003	0.9948	17	47461433	rs17637472	G	A	2	-0.1762	0.00568	rs17637472	-0.155555	0.0169075	rs17637472	-0.6304	0.03947	17	47461433	rs17637472	G	A	2	-0.3724	0.1302
18	51816408	rs12965763	A	C	2	0.0062	0.2759	rs76506978	0.00680885	0.241094	rs76506978	-0.0074	0.7855	18	51816408	rs12965763	A	C	2	0.025	0.1571	rs76506978	0.0211542	0.261632	rs143417371	0.0534	0.2966	18	51816408	rs12965763	A	C	2	-0.0287	0.6945	rs76506978	-0.0103503	0.889658	rs76506978	-0.4391	0.2138	18	51816408	rs12965763	A	C	2	0.4502	0.1014
19	9128342	rs10413947	G	A	2	-0.0007	0.8897	rs10413947	-0.00092094	0.865739	rs10413947	0.003	0.9016	19	9128342	rs10413947	G	A	2	0.0051	0.7668	rs10413947	-0.000340868	0.985086	rs10413947	0.0557	0.315	19	9128342	rs10413947	G	A	2	-0.0422	0.5367	rs10413947	-0.0624242	0.371768	rs10413947	0.3769	0.236	19	9128342	rs10413947	G	A	2	-0.115	0.6699
19	33721455	rs10414065	C	T	2	0.0197	0.07038	rs10414065	0.0196974	0.0740675	rs10414065	0.0193	0.7721	19	33721455	rs10414065	C	T	2	0.0329	0.3898	rs10414065	0.0491634	0.220899	rs10414065	-0.128	0.3116	19	33721455	rs10414065	C	T	2	-0.2277	0.1005	rs10414065	-0.287605	0.0405541	rs10414065	2.0302	0.01863	19	33721455	rs10414065	C	T	2	-0.1625	0.7827
20	52172404	rs2766667	T	C	2	0.009	0.6228	rs2766667	0.00144409	0.802306	rs2766667	0.0396	0.1905	20	52172404	rs2766667	T	C	2	0.0345	0.0471	rs2766667	0.0419608	0.0224153	rs2766667	-0.0278	0.6001	20	52172404	rs2766667	T	C	2	0.0961	0.1873	rs2766667	0.105575	0.154887	rs2766667	-0.1651	0.6724	20	52172404	rs2766667	T	C	2	0.6307	0.02056
20	62333022	rs1623866	G	A	2	-0.0252	0.365	rs1623866	-0.00241914	0.657964	rs1623866	-0.0593	0.02207	20	62333022	rs1623866	G	A	2	0.0043	0.7999	rs1623866	0.008256	0.650609	rs1623866	-0.0235	0.628	20	62333022	rs1623866	G	A	2	0.0185	0.7887	rs1623866	0.0313664	0.655702	rs1623866	-0.2791	0.4088	20	62333022	rs1623866	G	A	2	0.4847	0.07003
21	36464631	rs11088309	C	G	2	0.0197	0.004123	rs11088309	0.0212823	0.00250506	rs11088309	-0.013	0.6891	21	36464631	rs11088309	C	G	2	0.0456	0.03281	rs11088309	0.0446294	0.0500755	rs11088309	0.0524	0.3934	21	36464631	rs11088309	C	G	2	0.0113	0.898	rs11088309	0.00782806	0.930715	rs11088309	0.0869	0.8366	21	36464631	rs11088309	C	G	2	-0.0435	0.8954
22	37534034	rs2284033	G	A	2	0.007	0.1458	rs2284033	0.00800078	0.106823	rs2284033	-0.0127	0.5728	22	37534034	rs2284033	G	A	2	0.0184	0.2204	rs2284033	0.0168305	0.292389	rs2284033	0.0305	0.4894	22	37534034	rs2284033	G	A	2	0.0716	0.2502	rs2284033	0.088905	0.163067	rs2284033	-0.2908	0.3189	22	37534034	rs2284033	G	A	2	-0.34	0.1479
22	41850500	rs5758364	A	C	2	0.0289	0.01991	rs5758343	0.0119247	0.0607938	rs5758343	0.0604	0.02726	22	41850500	rs5758364	A	C	2	0.0132	0.4915	rs5758343	0.0055859	0.787009	rs79008	0.0634	0.2316	22	41850500	rs5758364	A	C	2	0.0957	0.231	rs5758343	0.141722	0.0838101	rs5758343	-0.7684	0.0306	22	41850500	rs5758364	A	C	2	0.48	0.1163
23	13023741	rs850637	G	A	1	0.0045	0.2853	rs850637	0.00447541	0.285273	N/A	N/A	N/A	23	13023741	rs850637	G	A	1	-0.0022	0.8761	rs850637	-0.00217079	0.876057	N/A	N/A	N/A	23	13023741	rs850637	G	A	1	-0.0441	0.4129	rs850637	-0.0441424	0.412902	N/A	N/A	N/A	23	13023741	rs850637	G	A	1	-0.1513	0.4781
23	49162847	rs5953283	A	G	1	0.0005	0.9038	rs4824751	0.000505118	0.903828	N/A	N/A	N/A	23	49162847	rs5953283	A	G	1	0.0073	0.593	rs4824751	0.00732804	0.592979	N/A	N/A	N/A	23	49162847	rs5953283	A	G	1	0.0548	0.3089	rs4824751	0.0547526	0.308889	N/A	N/A	N/A	23	49162847	rs5953283	A	G	1	0.2382	0.2548
[truncated: 48 more columns]

## Sheet: ST3 SNPs overlap
Supplementary table 3	Overlap of SNPs associated with asthma-associated traits
Names	# of SNPs overlap	rs ID
Airway obstruction Atopy Eosinophil	1	rs56375023
Airway obstruction Eosinophil	5	rs58521088 rs4233366 rs7216389 rs17637472 rs449454
Atopy Eosinophil	9	rs10905284 rs479844 rs34290285 rs3024655 rs2025758 rs7130588 rs35570272 rs11071559 rs12722502
AHR Eosinophil	1	rs943451
COA Eosinophil	1	rs1684466
Airway obstruction Atopy	2	rs7625643 rs987870
AHR Atopy	1	rs12365699
Eosinophil	25	rs11088309 rs10876864 rs13412757 rs6894249 rs6871536 rs343478 rs1438673 rs1837253 rs1319132 rs16903574 rs72782676 rs12413578 rs11742240 rs117683492 rs11255753 rs4380538 rs17806299 rs188074962 rs6461503 rs1655558 rs1342326 rs2766667 rs11658582 rs3771180 rs5758364
Airway obstruction	10	rs28522747 rs9357733 rs6967330 rs6600246 rs12123821 rs519973 rs1064713 rs17103286 rs149317277 rs1233578
Atopy	8	rs2855812 rs2786098 rs3097670 rs10947428 rs7626218 rs28895016 rs3001426 rs13277355
AHR	5	rs60946162 rs1101999 rs12965763 rs1588265 rs62623446
COA Eosinophil	1	rs2507978
Total overlapping SNPs	69

## Sheet: ST4 Role of targets
Supplementary table 4	Role of targets associated with eosinophils
Target	Role in eosinophil biology
IL1RL1	Receptor to IL-33, play an important role in initiating eosinophilic inflammation by inducing activating Th2 adaptive responses[1]
IL-18Rα and IL-18 Rβ	Receptors for IL-18, has a critical role in eosinophil development and transformation from naive to pathogenic eosinophils[2]
CCR4	Receptor expressed on Th2 lymphocytes that secretes eosinophil-related cytokines such as IL-5, IL-4, IL-13[3,4,5]
NDFIP1	an adaptor protein that can prevent IL-4 and IL-5 production by ubiquitylate JunB[6].
IL-2Ra	Receptor IL-2, induces T-cell proliferation, Th2 differentiation and survival, it also supports T regulatory cells and inhibits Th17[7]
ErbB2 and ErbB3	-mRNA expression in epithelial cells correlated with severe asthma
	-Involved with impaired wound recovery and epithelial differentiation in asthmatic airway epithelium
	-Together with ErbB3 it contributes to airway mucus secretion[8]
1	Suzukawa M, Koketsu R, Iikura M, Nakae S, Matsumoto K, Nagase H et al. Interleukin-33 enhances adhesion, CD11b expression and survival in human eosinophils. Lab Invest 2008;88:1245–1253.
2	Venkateshaiah SU, Mishra A, Manohar M, Verma AK, Rajavelu P, Niranjan R et al. A critical role for IL-18 in transformation and maturation of naive eosinophils to pathogenic eosinophils. J Allergy Clin Immunol 2018;142:301–305.
3	Vatrella A, Fabozzi I, Calabrese C, Maselli R, Pelaia G. Dupilumab: a novel treatment for asthma. J Asthma Allergy 2014;7:123.
4	Barnes PJ. The cytokine network in asthma and chronic obstructive pulmonary disease. J Clin Invest 2008;118:3546.
5	Corren J. Role of interleukin-13 in asthma. Curr Allergy Asthma Rep 2013;13:415–420.
6	Ramon HE, Riling CR, Bradfield J, Yang B, Hakonarson H, Oliver PM. The ubiquitin ligase adaptor Ndfip1 regulates T cell-mediated gastrointestinal inflammation and inflammatory bowel disease susceptibility. Mucosal Immunol 2011 43 2010;4:314–324.
7	Liao W, Lin JX, Leonard WJ. Interleukin-2 at the Crossroads of Effector Responses, Tolerance, and Immunotherapy. Immunity 2013;38:13.
8	Inoue H, Akimoto K, Homma T, Tanaka A, Sagara H. Airway Epithelial Dysfunction in Asthma: Relevant to Epidermal Growth Factor Receptors and Airway Epithelial Cells. J Clin Med 2020;9:1–15.

## Sheet: ST5 Trait-Genes
Supplementary table 5	genes associated to asthma traits
Eos SNP	Z-score	General	Asthma	low Eos	Z-score	General	Asthma	Airway obstruction								Atopy								AHR SNPs	Z-score	General	Asthma	Childhood-onset asthma
IL18RAP	39.674	Yes	yes	MICA	0.22 (NES)	Yes		FEV1 SNPs	Z-score	General	Asthma	FEV1FVC	Z-score	General	Asthma	Skin test SNPs	Z-score	General	Asthma	IgE SNPs	Z-score	General	Asthma	BCL6	-8.3956	Yes		BACH2	14.956	Adult
MAP3K11	21.8701	Yes	yes	HLA-DRB5	0.33	Yes		GSDMB	124.975	yes		BACH2	14.956	Yes	Yes	MAP3K11	21.8701	yes		ITPR3	26.7771	Yes		PRKCQ	-16.7419	Yes
BANF1	14.3814	Yes	yes	HLA-DQA2	-0.42	Yes		ORMDL3	105.606	yes		GNGT2	29.0083	Yes		BANF1	14.3814	yes		C4B	21.2122	Yes		ARCN1	-6.0661		Yes
MFSD9	9.5133	Yes	yes	HLA-DRB6	-0.47	Yes		PGAP3	24.9499	yes		ZBTB38	20.3939	Yes		CTSW	9.1828	yes		BAK1	20.7465	Yes
IL1RL1	9.2094	Yes	yes	INPP4B	-9.2925	Yes		STARD3	8.298	yes		RPL10A	8.7148	Yes		FAM89B	8.8903	yes		IER3	18.4243	Yes
CTSW	9.1828	Yes	yes	USP38	-11.6581	Yes		MED1	6.8926	yes		GNPDA1	8.3084	Yes		KCNK7	8.6533	yes		HLA-C	17.539	Yes
FAM89B	8.8903	Yes	yes	TNFSF4	-16.4587	Yes		ERBB2	6.8015	yes		PRORP	7.0272	Yes		MUS81	7.2211	yes		FLOT1	15.938	Yes
KCNK7	8.6533	Yes	yes					GSDMA	6.6395	yes		ZNF652	0.095	Yes		D2HGDH	0.31	yes		MICA	13.2411	Yes
GNPDA1	8.3084	Yes	yes					PSMD3	-0.145	yes		SMAD3	-7.2029	Yes		GAL3ST2	-0.39	yes		CYP21A2	12.699	Yes
ID2	7.735	Yes	yes					CDK12	-6.7729	yes		CDHR3	-8.2454	Yes		SNX32	-7.9718	yes		LEMD2	9.867	Yes
MUS81	7.2211	Yes	yes					HLA-DQB1	-7.643	yes		UHRF1BP1	-8.3682	Yes		RTP5	-8.1266	yes		CCHCR1	8.6642	Yes
IL18R1	0.33	Yes	yes					HLA-DRB5	-11.9534	yes		PHOSPHO1	-12.7833	Yes		GLB1	-10.0823	yes		NCR3	8.4665	Yes
LRRC32	-6.4021	Yes	yes					IKZF3	-43.5871	yes		AAGAB	-17.8637	Yes		ING5	-11.044	yes		NEMP1	8.1344	Yes
SMAD3	-7.2029	Yes	yes					EFHC1	-6.7112		yes	ZNF76	-20.132	Yes		CCR4	-14.3046	yes		ATF6B	8.0779	Yes
ERMP1	-7.3128	Yes	yes					PAQR8	-11.7524		yes	NDFIP1	-29.6908	Yes		PDCD1	-15.2079	yes		LY6G5C	7.5155	Yes
SNX32	-7.9718	Yes	yes									DEF6	-45.0328	Yes		EFEMP2	-21.9511	yes		EEF1AKMT3	7.1081	Yes
IL4R	-9.4821	Yes	yes									FCER1G	69.0473		Yes	ITPR3	26.7771		yes	TUBB	6.5621	Yes
AAGAB	-17.8637	Yes	yes									LINGO4	18.3711		Yes	BAK1	20.7465		yes	VARS2	-6.2748	Yes
EFEMP2	-21.9511	Yes	yes									NDUFS2	16.2515		Yes	LEMD2	9.867		yes	LRRC32	-6.4021	Yes
NDFIP1	-29.6908	Yes	yes									USF1	13.0048		Yes	IL2RA	-4.4057		yes	HLA-DPA1	-6.543	Yes
GSDMB	124.975	Yes										APOA2	11.9967		Yes	HLA-DPA1	-6.543		yes	LTA	-6.7972	Yes
ORMDL3	105.606	Yes										THEM4	9.8354		Yes	SMAD3	-7.2029		yes	GPANK1	-6.8724	Yes
SLC22A5	54.1404	Yes										PPOX	6.9983		Yes	AAGAB	-17.8637		yes	HCP5	-7.5759	Yes
RPS26	38.673	Yes										TDRKH	-6.585		Yes					SKIV2L	-9.1405	Yes
GNGT2	29.0083	Yes										TOMM40L	-12.1571		Yes					IL4R	-9.4821	Yes
PGAP3	24.9499	Yes																		TNXA	-11.3273	Yes
RTF1	19.2026	Yes																		TNF	-12.1997	Yes
SLC22A4	15.8459	Yes																		C4A	-14.7298	Yes
BACH2	14.956	Yes																		STAT6	-30.7674	Yes
KRT222	12.9452	Yes																		ZBTB38	20.3939		Yes
CAMK4	11.3342	Yes																		ARCN1	-6.0661		Yes
OIP5	10.8173	Yes
SMARCC2	9.6565	Yes
TMEM99	9.4432	Yes
CCR7	8.4986	Yes
STARD3	8.298	Yes
C12orf43	7.3284	Yes
ITPKA	7.0529	Yes
RAD50	6.9212	Yes
MED1	6.8926	Yes
ERBB2	6.8015	Yes
GSDMA	6.6395	Yes
STAT2	6.6184	Yes
MLEC	6.6023	Yes
SPPL3	6.4179	Yes
D2HGDH	0.31	Yes
NUSAP1	0.153	Yes
ZNF652	0.095	Yes
PSMD3	-0.145	Yes
INO80	-0.193	Yes
IL2RA	-4.4057	Yes
CDK12	-6.7729	Yes
KIAA1109	-6.823	Yes
MAP2K5	-7.045	Yes
IRF1	-7.1814	Yes
RMI2	-7.7884	Yes
RTP5	-8.1266	Yes
MYL6B	-8.5047	Yes
GLB1	-10.0823	Yes
RPAP1	-10.1392	Yes
ING5	-11.044	Yes
CHP1	-11.065	Yes
ZFYVE19	-11.6987	Yes
UBAC2	-12.2054	Yes
PHOSPHO1	-12.7833	Yes
CCR4	-14.3046	Yes
PDCD1	-15.2079	Yes
PRKCQ	-16.7419	Yes
ERBB3	-19.4235	Yes
DEXI	-23.2139	Yes
SUOX	-41.1849	Yes
IKZF3	-43.5871	Yes
SMARCE1	-70.8359	Yes
FCER1G	69.0473		yes
NDUFS2	16.2515		yes
IL7R	14.4597		yes
USF1	13.0048		yes
APOA2	11.9967		yes
ZNF217	7.1639		yes
PPOX	6.9983		yes
TSHZ2	6.7003		yes
TOMM40L	-12.1571		yes

## Sheet: ST6 Eos g Profiler
Supplementary table 6	Pathways associated with eosinophil counts
Index	term_name	term_id	adjusted_p_value	negative_log10_of_adjusted_p_value	term_size	query_size	intersection_size	Ratio	effective_domain_size	intersections	source
1	immune receptor activity	GO:0140375	1.22448e-06	5.91205	141	81	9	0.0638298	20166	IL18RAP,IL1RL1,IL18R1,IL4R,CCR7,IL2RA,CCR4,FCER1G,IL7R	GO:MF
2	cytokine receptor activity	GO:0004896	1.22448e-06	5.91205	99	81	8	0.0808081	20166	IL18RAP,IL1RL1,IL18R1,IL4R,CCR7,IL2RA,CCR4,IL7R	GO:MF
3	interleukin-18 receptor activity	GO:0042008	0.00160945	2.79332	2	81	2	1	20166	IL18RAP,IL18R1	GO:MF
4	cytokine binding	GO:0019955	0.00178999	2.74715	141	81	6	0.0425532	20166	IL1RL1,IL18R1,LRRC32,CCR7,IL2RA,CCR4	GO:MF
5	NAD+ nucleotidase, cyclic ADP-ribose generating	GO:0061809	0.00194308	2.71151	16	81	3	0.1875	20166	IL18RAP,IL1RL1,IL18R1	GO:MF
6	NAD(P)+ nucleosidase activity	GO:0050135	0.00194308	2.71151	16	81	3	0.1875	20166	IL18RAP,IL1RL1,IL18R1	GO:MF
7	carnitine transmembrane transporter activity	GO:0015226	0.00240787	2.61837	3	81	2	0.666667	20166	SLC22A5,SLC22A4	GO:MF
8	ErbB-3 class receptor binding	GO:0043125	0.00709724	2.14891	5	81	2	0.4	20166	ERBB2,ERBB3	GO:MF
9	NAD+ nucleosidase activity	GO:0003953	0.0094692	2.02369	30	81	3	0.1	20166	IL18RAP,IL1RL1,IL18R1	GO:MF
10	interleukin-1 receptor activity	GO:0004908	0.0114614	1.94076	7	81	2	0.285714	20166	IL1RL1,IL18R1	GO:MF
11	quaternary ammonium group transmembrane transporter activity	GO:0015651	0.0295672	1.52919	12	81	2	0.166667	20166	SLC22A5,SLC22A4	GO:MF
12	hydrolase activity, hydrolyzing N-glycosyl compounds	GO:0016799	0.0340836	1.46746	53	81	3	0.0566038	20166	IL18RAP,IL1RL1,IL18R1	GO:MF
13	promoter-specific chromatin binding	GO:1990841	0.0390182	1.40873	62	81	3	0.0483871	20166	SMAD3,MED1,IKZF3	GO:MF
14	sterol transfer activity	GO:0120015	0.0390182	1.40873	24	81	2	0.0833333	20166	STARD3,APOA2	GO:MF
15	protein tyrosine kinase activity	GO:0004713	0.0390182	1.40873	144	81	4	0.0277778	20166	MAP3K11,ERBB2,MAP2K5,ERBB3	GO:MF
16	cholesterol transfer activity	GO:0120020	0.0390182	1.40873	23	81	2	0.0869565	20166	STARD3,APOA2	GO:MF
17	growth factor binding	GO:0019838	0.0390182	1.40873	137	81	4	0.0291971	20166	LRRC32,ERBB2,IL2RA,ERBB3	GO:MF
18	C-C chemokine binding	GO:0019957	0.0390182	1.40873	24	81	2	0.0833333	20166	CCR7,CCR4	GO:MF
19	hydrolase activity, acting on glycosyl bonds	GO:0016798	0.0390182	1.40873	151	81	4	0.0264901	20166	IL18RAP,IL1RL1,IL18R1,GLB1	GO:MF
20	modified amino acid transmembrane transporter activity	GO:0072349	0.0390182	1.40873	22	81	2	0.0909091	20166	SLC22A5,SLC22A4	GO:MF
21	C-C chemokine receptor activity	GO:0016493	0.0390182	1.40873	23	81	2	0.0869565	20166	CCR7,CCR4	GO:MF
22	chemokine receptor activity	GO:0004950	0.0436758	1.35976	26	81	2	0.0769231	20166	CCR7,CCR4	GO:MF
23	G protein-coupled chemoattractant receptor activity	GO:0001637	0.0436758	1.35976	26	81	2	0.0769231	20166	CCR7,CCR4	GO:MF
24	calmodulin-dependent protein kinase activity	GO:0004683	0.0460248	1.33701	27	81	2	0.0740741	20166	CAMK4,ITPKA	GO:MF
25	organic cation transmembrane transporter activity	GO:0015101	0.0483848	1.31529	28	81	2	0.0714286	20166	SLC22A5,SLC22A4	GO:MF
26	regulation of lymphocyte differentiation	GO:0045619	1.91956e-05	4.7168	184	79	9	0.048913	21029	ID2,IL4R,NDFIP1,CAMK4,ERBB2,IL2RA,IRF1,IKZF3,IL7R	GO:BP
27	negative regulation of lymphocyte activation	GO:0051250	0.000242251	3.61573	158	79	7	0.0443038	21029	ID2,LRRC32,IL4R,NDFIP1,ERBB2,IL2RA,IRF1	GO:BP
28	leukocyte apoptotic process	GO:0071887	0.000369032	3.43294	112	79	6	0.0535714	21029	ORMDL3,CCR7,IL2RA,PDCD1,PRKCQ,IL7R	GO:BP
29	regulation of adaptive immune response	GO:0002819	0.000475051	3.32326	183	79	7	0.0382514	21029	IL1RL1,IL18R1,IL4R,NDFIP1,IRF1,PRKCQ,IL7R	GO:BP
30	negative regulation of cell-cell adhesion	GO:0022408	0.000522436	3.28197	188	79	7	0.037234	21029	LRRC32,IL4R,NDFIP1,ERBB2,IL2RA,MAP2K5,IRF1	GO:BP
31	negative regulation of T cell activation	GO:0050868	0.000522436	3.28197	123	79	6	0.0487805	21029	LRRC32,IL4R,NDFIP1,ERBB2,IL2RA,IRF1	GO:BP
32	negative regulation of leukocyte activation	GO:0002695	0.000522436	3.28197	188	79	7	0.037234	21029	ID2,LRRC32,IL4R,NDFIP1,ERBB2,IL2RA,IRF1	GO:BP
33	lymphocyte apoptotic process	GO:0070227	0.000745952	3.12729	77	79	5	0.0649351	21029	ORMDL3,IL2RA,PDCD1,PRKCQ,IL7R	GO:BP
34	negative regulation of leukocyte cell-cell adhesion	GO:1903038	0.000745952	3.12729	134	79	6	0.0447761	21029	LRRC32,IL4R,NDFIP1,ERBB2,IL2RA,IRF1	GO:BP
35	regulation of leukocyte apoptotic process	GO:2000106	0.000953618	3.02063	86	79	5	0.0581395	21029	ORMDL3,CCR7,PDCD1,PRKCQ,IL7R	GO:BP
36	regulation of T cell differentiation	GO:0045580	0.00114234	2.94221	153	79	6	0.0392157	21029	IL4R,CAMK4,ERBB2,IL2RA,IRF1,IL7R	GO:BP
37	negative regulation of leukocyte apoptotic process	GO:2000107	0.00151533	2.81949	49	79	4	0.0816327	21029	ORMDL3,CCR7,PRKCQ,IL7R	GO:BP
38	regulation of adaptive immune response based on somatic recombination of immune receptors built from immunoglobulin superfamily domains	GO:0002822	0.00159155	2.79818	168	79	6	0.0357143	21029	IL1RL1,IL18R1,IL4R,NDFIP1,PRKCQ,IL7R	GO:BP
39	regulation of transforming growth factor beta3 production	GO:0032910	0.00159155	2.79818	3	79	2	0.666667	21029	LRRC32,SMAD3	GO:BP
40	transforming growth factor beta3 production	GO:0032907	0.00159155	2.79818	3	79	2	0.666667	21029	LRRC32,SMAD3	GO:BP
41	T cell apoptotic process	GO:0070231	0.00174048	2.75933	53	79	4	0.0754717	21029	IL2RA,PDCD1,PRKCQ,IL7R	GO:BP
42	regulation of T cell proliferation	GO:0042129	0.00175575	2.75554	173	79	6	0.0346821	21029	LRRC32,NDFIP1,ERBB2,IL2RA,IRF1,PRKCQ	GO:BP
43	negative regulation of adaptive immune response based on somatic recombination of immune receptors built from immunoglobulin superfamily domains	GO:0002823	0.00182157	2.73955	54	79	4	0.0740741	21029	IL1RL1,IL4R,NDFIP1,IL7R	GO:BP
44	negative regulation of lymphocyte differentiation	GO:0045620	0.00204591	2.68911	56	79	4	0.0714286	21029	ID2,IL4R,ERBB2,IRF1	GO:BP
45	negative regulation of immune response	GO:0050777	0.00210707	2.67632	181	79	6	0.0331492	21029	IL1RL1,IL4R,NDFIP1,STAT2,PDCD1,IL7R	GO:BP
46	regulation of lymphocyte apoptotic process	GO:0070228	0.00225714	2.64644	58	79	4	0.0689655	21029	ORMDL3,PDCD1,PRKCQ,IL7R	GO:BP
47	negative regulation of adaptive immune response	GO:0002820	0.00235251	2.62847	59	79	4	0.0677966	21029	IL1RL1,IL4R,NDFIP1,IL7R	GO:BP
48	carnitine transmembrane transport	GO:1902603	0.00265934	2.57523	4	79	2	0.5	21029	SLC22A5,SLC22A4	GO:BP
49	regulation of T cell differentiation in thymus	GO:0033081	0.00384036	2.41563	26	79	3	0.115385	21029	CAMK4,ERBB2,IL7R	GO:BP
50	carnitine transport	GO:0015879	0.00411295	2.38585	5	79	2	0.4	21029	SLC22A5,SLC22A4	GO:BP
51	negative regulation of T cell proliferation	GO:0042130	0.00435169	2.36134	71	79	4	0.056338	21029	LRRC32,NDFIP1,ERBB2,IL2RA	GO:BP
52	regulation of T-helper 1 type immune response	GO:0002825	0.00529445	2.27618	30	79	3	0.1	21029	IL1RL1,IL18R1,IL4R	GO:BP
53	cellular response to interleukin-18	GO:0071351	0.0055133	2.25859	6	79	2	0.333333	21029	IL18RAP,IL18R1	GO:BP
54	interleukin-18-mediated signaling pathway	GO:0035655	0.0055133	2.25859	6	79	2	0.333333	21029	IL18RAP,IL18R1	GO:BP
55	T cell differentiation in thymus	GO:0033077	0.00594757	2.22566	80	79	4	0.05	21029	CAMK4,CCR7,ERBB2,IL7R	GO:BP
56	tolerance induction	GO:0002507	0.00594757	2.22566	32	79	3	0.09375	21029	IL2RA,CCR4,PDCD1	GO:BP
57	regulation of interleukin-4 production	GO:0032673	0.00594757	2.22566	32	79	3	0.09375	21029	NDFIP1,PRKCQ,FCER1G	GO:BP
58	interleukin-4 production	GO:0032633	0.00594757	2.22566	32	79	3	0.09375	21029	NDFIP1,PRKCQ,FCER1G	GO:BP
59	negative regulation of lymphocyte apoptotic process	GO:0070229	0.00631097	2.1999	33	79	3	0.0909091	21029	ORMDL3,PRKCQ,IL7R	GO:BP
60	amino-acid betaine transport	GO:0015838	0.0069734	2.15656	7	79	2	0.285714	21029	SLC22A5,SLC22A4	GO:BP
61	negative regulation of T-helper 1 type immune response	GO:0002826	0.0069734	2.15656	7	79	2	0.285714	21029	IL1RL1,IL4R	GO:BP
62	regulation of calcineurin-NFAT signaling cascade	GO:0070884	0.0073187	2.13557	35	79	3	0.0857143	21029	SPPL3,CHP1,ERBB3	GO:BP
63	negative regulation of lymphocyte proliferation	GO:0050672	0.00734196	2.13419	86	79	4	0.0465116	21029	LRRC32,NDFIP1,ERBB2,IL2RA	GO:BP
64	negative regulation of mononuclear cell proliferation	GO:0032945	0.00753445	2.12295	87	79	4	0.045977	21029	LRRC32,NDFIP1,ERBB2,IL2RA	GO:BP
65	regulation of calcineurin-mediated signaling	GO:0106056	0.00760702	2.11879	36	79	3	0.0833333	21029	SPPL3,CHP1,ERBB3	GO:BP
66	regulation of T cell apoptotic process	GO:0070232	0.00760702	2.11879	36	79	3	0.0833333	21029	PDCD1,PRKCQ,IL7R	GO:BP
67	response to interleukin-18	GO:0070673	0.00844749	2.07327	8	79	2	0.25	21029	IL18RAP,IL18R1	GO:BP
68	negative regulation of leukocyte proliferation	GO:0070664	0.00876051	2.05747	93	79	4	0.0430108	21029	LRRC32,NDFIP1,ERBB2,IL2RA	GO:BP
69	enucleate erythrocyte differentiation	GO:0043353	0.0099291	2.00309	9	79	2	0.222222	21029	ID2,MED1	GO:BP
70	negative regulation of leukocyte differentiation	GO:1902106	0.0110686	1.95591	101	79	4	0.039604	21029	ID2,IL4R,ERBB2,IRF1	GO:BP
71	calcineurin-NFAT signaling cascade	GO:0033173	0.0114561	1.94096	44	79	3	0.0681818	21029	SPPL3,CHP1,ERBB3	GO:BP
72	negative regulation of hemopoiesis	GO:1903707	0.0115675	1.93676	103	79	4	0.038835	21029	ID2,IL4R,ERBB2,IRF1	GO:BP
73	negative regulation of T cell differentiation	GO:0045581	0.0126843	1.89673	46	79	3	0.0652174	21029	IL4R,ERBB2,IRF1	GO:BP
74	T-helper 1 type immune response	GO:0042088	0.0126843	1.89673	46	79	3	0.0652174	21029	IL1RL1,IL18R1,IL4R	GO:BP
75	regulation of DNA recombination	GO:0000018	0.012852	1.89103	107	79	4	0.0373832	21029	NDFIP1,RAD50,RMI2,IL7R	GO:BP
76	calcineurin-mediated signaling	GO:0097720	0.0131347	1.88158	47	79	3	0.0638298	21029	SPPL3,CHP1,ERBB3	GO:BP
77	negative regulation of immune effector process	GO:0002698	0.0150477	1.82253	113	79	4	0.0353982	21029	IL4R,NDFIP1,IL7R,APOA2	GO:BP
78	positive regulation of cell-matrix adhesion	GO:0001954	0.0188233	1.7253	55	79	3	0.0545455	21029	SMAD3,EFEMP2,CCR7	GO:BP
79	inositol phosphate-mediated signaling	GO:0048016	0.0193868	1.71249	56	79	3	0.0535714	21029	SPPL3,CHP1,ERBB3	GO:BP
80	quaternary ammonium group transport	GO:0015697	0.0209971	1.67784	15	79	2	0.133333	21029	SLC22A5,SLC22A4	GO:BP
81	positive regulation of calcineurin-NFAT signaling cascade	GO:0070886	0.0232276	1.634	16	79	2	0.125	21029	SPPL3,ERBB3	GO:BP
82	positive regulation of calcineurin-mediated signaling	GO:0106058	0.0232276	1.634	16	79	2	0.125	21029	SPPL3,ERBB3	GO:BP
83	nucleosome disassembly	GO:0006337	0.0273071	1.56372	18	79	2	0.111111	21029	SMARCC2,SMARCE1	GO:BP
84	chromatin disassembly	GO:0031498	0.0323963	1.4895	20	79	2	0.1	21029	SMARCC2,SMARCE1	GO:BP
85	regulation of tolerance induction	GO:0002643	0.0323963	1.4895	20	79	2	0.1	21029	IL2RA,PDCD1	GO:BP
86	protein-DNA complex disassembly	GO:0032986	0.0323963	1.4895	20	79	2	0.1	21029	SMARCC2,SMARCE1	GO:BP
87	regulation of calcium-mediated signaling	GO:0050848	0.0345668	1.46134	74	79	3	0.0405405	21029	SPPL3,CHP1,ERBB3	GO:BP
88	alpha-beta T cell activation	GO:0046631	0.0346791	1.45993	155	79	4	0.0258065	21029	IL18R1,IL4R,IRF1,PRKCQ	GO:BP
89	T-helper 1 cell differentiation	GO:0045063	0.0346791	1.45993	21	79	2	0.0952381	21029	IL18R1,IL4R	GO:BP
90	pyroptosis	GO:0070269	0.0346791	1.45993	21	79	2	0.0952381	21029	GSDMB,GSDMA	GO:BP
91	negative regulation of T cell apoptotic process	GO:0070233	0.0346791	1.45993	21	79	2	0.0952381	21029	PRKCQ,IL7R	GO:BP
92	T cell differentiation involved in immune response	GO:0002292	0.035043	1.4554	75	79	3	0.04	21029	IL18R1,IL4R,FCER1G	GO:BP
93	positive regulation of leukocyte differentiation	GO:1902107	0.0360768	1.44277	158	79	4	0.0253165	21029	ID2,IL4R,IL2RA,IL7R	GO:BP
94	positive regulation of hemopoiesis	GO:1903708	0.0360768	1.44277	158	79	4	0.0253165	21029	ID2,IL4R,IL2RA,IL7R	GO:BP
95	nucleosome organization	GO:0034728	0.0360768	1.44277	158	79	4	0.0253165	21029	OIP5,SMARCC2,INO80,SMARCE1	GO:BP
96	regulation of lymphocyte mediated immunity	GO:0002706	0.0393685	1.40485	167	79	4	0.0239521	21029	IL18RAP,IL18R1,NDFIP1,IL7R	GO:BP
97	positive regulation of glycoprotein biosynthetic process	GO:0010560	0.0393685	1.40485	23	79	2	0.0869565	21029	CCR7,CHP1	GO:BP
98	import into nucleus	GO:0051170	0.0393685	1.40485	166	79	4	0.0240964	21029	SMAD3,BACH2,MED1,CHP1	GO:BP
99	regulation of production of molecular mediator of immune response	GO:0002700	0.0393685	1.40485	167	79	4	0.0239521	21029	IL18R1,IL4R,NDFIP1,APOA2	GO:BP
100	positive regulation of glycoprotein metabolic process	GO:1903020	0.0407533	1.38984	25	79	2	0.08	21029	CCR7,CHP1	GO:BP
101	positive regulation of extracellular matrix organization	GO:1903055	0.0407533	1.38984	25	79	2	0.08	21029	SMAD3,EFEMP2	GO:BP
102	positive regulation of interleukin-4 production	GO:0032753	0.0407533	1.38984	25	79	2	0.08	21029	PRKCQ,FCER1G	GO:BP
103	regulation of telomere capping	GO:1904353	0.04369	1.35962	26	79	2	0.0769231	21029	RAD50,PRKCQ	GO:BP
104	positive regulation of positive chemotaxis	GO:0050927	0.04369	1.35962	26	79	2	0.0769231	21029	SMAD3,CCR4	GO:BP
105	positive regulation of macrophage activation	GO:0043032	0.0463295	1.33414	27	79	2	0.0740741	21029	IL1RL1,IL4R	GO:BP
106	regulation of positive chemotaxis	GO:0050926	0.0463295	1.33414	27	79	2	0.0740741	21029	SMAD3,CCR4	GO:BP
107	regulation of MAP kinase activity	GO:0043405	0.0486092	1.31328	182	79	4	0.021978	21029	MAP3K11,ERBB2,CDK12,MAP2K5	GO:BP
108	mammary gland epithelial cell proliferation	GO:0033598	0.0486237	1.31315	28	79	2	0.0714286	21029	ID2,MED1	GO:BP
109	interleukin-18 receptor complex	GO:0045092	0.00207233	2.68354	2	80	2	1	21672	IL18RAP,IL18R1	GO:CC
110	ERBB3:ERBB2 complex	GO:0038143	0.00207233	2.68354	2	80	2	1	21672	ERBB2,ERBB3	GO:CC
111	npBAF complex	GO:0071564	0.0445104	1.35154	12	80	2	0.166667	21672	SMARCC2,SMARCE1	GO:CC
112	Viral protein interaction with cytokine and cytokine receptor	KEGG:04061	0.0128594	1.89078	98	44	5	0.0510204	8014	IL18RAP,IL18R1,CCR7,IL2RA,CCR4	KEGG
113	Inflammatory bowel disease	KEGG:05321	0.0163216	1.78724	62	44	4	0.0645161	8014	IL18RAP,IL18R1,SMAD3,IL4R	KEGG
114	Selective expression of chemokine receptors during T-cell polarization	WP:WP4494	0.00261771	2.58208	29	41	4	0.137931	7806	IL18R1,IL4R,CCR7,CCR4	WP

## Sheet: ST7 Trait-SNPs
Supplementary table 7	Novel and replicated findings
Eos SNP	General	Asthma	Finding	source	trait name	p-value	low Eos	General	Asthma	Airway obstruction														Atopy						AHR SNPs	General	Asthma	Age of onset
rs11088309 [RUNX1]	Yes	yes	replicate	UK Biobank	Eosinophil counts	1.83×10-20	rs1233578 [ZBED9]	Yes		FEV1 SNPs	General	Asthma	Finding	source	trait name	p-value	FEV1FVC	General	Asthma	Finding	source	trait name	p-value	Skin test SNPs	General	Asthma	IgE SNPs	General	Asthma	rs943451 [PRKCQ]	Yes		rs1684466 [NRROS]	Childhood
rs13412757 [LINC00299]	Yes	yes	replicate	UK Biobank	Eosinophil counts	5.46×10-17	rs519973 [BCL6]	Yes		rs7216389 [GSDMB]	yes						rs58521088 [BACH2]	Yes	Yes					rs34290285 [D2HGDH]	yes		rs7130588 [LRRC32]	Yes		rs60946162 [LPP]	Yes		rs2507978 [HLA-B]	Childhood
rs1342326 [IL33]	Yes	yes	replicate	UK Biobank	Eosinophill count	2.76×10-153	rs7686660 [USP38]	Yes		rs1064713 [HLA-DRB6]	yes						rs449454 [NDFIP1]	Yes						rs35570272 [GLB1]	yes		rs11071559 [RORA]	Yes		rs12365699 [CXCR5]		Yes	rs58521088 [BACH2]	Adult	replicate	GWAS Catalog (30929738)	Asthma (adult onset)	3.00×10-14
rs16903574 [FAM105A]	Yes	yes	replicate	UK Biobank , GWAS Catalog (30595370)	Eosinophil counts	2.31×10-12, 2.00×10-17	rs6691738 [TNFSF4]	Yes		rs1233578 [ZBED9]	yes		replicate	UK Biobank	Forced expiratory volume in 1-second (FEV1), Best measure	2.08×10-12	rs56375023 [SMAD3]	Yes						rs987870 [HLA-DPA1]	yes		rs3024655 [IL4R]	Yes		rs62623446 [TESPA1]		Yes
rs3024655 [IL4R]	Yes	yes	replicate	UK Biobank	Eosinophil counts	2.87×10-17	rs2507978 [HLA-B]	Yes		rs149317277 [ITGB8]		yes					rs17637472 [ZNF652]	Yes						rs28895016 [AIF1]	yes		rs987870 [HLA-DPA1]	Yes		rs12965763 [POLI]		Yes
rs3771180 [IL1RL1]	Yes	yes	replicate	UK Biobank	Eosinophill count	1.36×10-143	rs3117098 [HCG23]	Yes		rs9357733 [EFHC1]		yes					rs28522747 [TCP11]	Yes		replicate	UK Biobank	Forced expiratory volume in 1-second (FEV1)	1.69×10-15	rs7626218 [TBL1XR1]	yes		rs10947428 [ITPR3]	Yes		rs1101999 [PYHIN1]		Yes
rs449454 [NDFIP1]	Yes	yes	replicate	UK Biobank	Eosinophill count	8.66×10-48	rs2786098 [CRB1]		Yes	rs519973 [BCL6]		yes					rs7625643 [ZBTB38]	Yes						rs11071559 [RORA]	yes		rs2855812 [MICB]	Yes		rs1588265 [PDE4D]		Yes
rs479844 [ETS1]	Yes	yes	replicate	UK Biobank	Eosinophil counts	2.08×10-22											rs17103286 [NFKBIA]	Yes						rs479844 [ETS1]	yes		rs2786098 [CRB1]	Yes
rs56375023 [SMAD3]	Yes	yes	replicate	UK Biobank	Eosinophil counts	9.68×10-23											rs6967330 [CDHR3]	Yes						rs2025758 [GATA3]	yes		rs3001426 [STAT6]	Yes
rs7130588 [LRRC32]	Yes	yes	replicate	UK Biobank	Eosinophill count	7.80×10-32											rs1233578 [ZBED9]	Yes		replicate	PMID: 33106845	chronic obstructive pulmonary disease	2 x 10-11	rs10905284 [GATA3]		yes	rs7625643 [ZBTB38]		Yes
rs10876864 [IKZF4]	Yes		replicate	UK Biobank	Eosinophil counts	1.62×10-16											rs987870 [HLA-DPA1]		Yes					rs10947428 [ITPR3]		yes	rs12365699 [CXCR5]		Yes
rs10905284 [GATA3]	Yes		replicate	UK Biobank , GWAS Catalog (27863252)	Eosinophil counts	2.20×10-19, 7.00×10-9											rs6600246 [RUNX3]		Yes					rs13277355 [MYC]		yes	rs3097670 [HLA-DPA1]		Yes
rs11071559 [RORA]	Yes		replicate	UK Biobank , GWAS Catalog (30595370)	Eosinophil counts	1.77×10-9, 1.00×10-14											rs4233366 [ADAMTS4]		Yes					rs56375023 [SMAD3]		yes
rs11255753 [GATA3]	Yes		replicate	UK Biobank	Eosinophil counts	2.00×10-10											rs12123821 [HRNR]		Yes					rs12722502 [IL2RA]		yes
rs11658582 [CCR7]	Yes		Novel														rs149317277 [ITGB8]		Yes
rs117683492 [SMAD3]	Yes		replicate	UK Biobank	Eosinophil counts	1.86×10-10
rs12413578 [GATA3]	Yes		replicate	UK Biobank	Eosinophill count	2.46×10-35
rs12722502 [IL2RA]	Yes		replicate	UK Biobank , GWAS Catalog (30595370)	Eosinophil counts	1.15×10-14, 8.00×10-24
rs1319132 [UBAC2]	Yes		replicate	UK Biobank	Eosinophil counts	3.16×10-20
rs1438673 [WDR36]	Yes		replicate	UK Biobank	Eosinophil counts	1.84×10-43
rs1655558 [ITPKA]	Yes		replicate	UK Biobank	Eosinophil counts	4.53×10-10
rs17637472 [ZNF652]	Yes		replicate	UK Biobank	Eosinophil counts	2.30×10-29
rs17806299 [CLEC16A]	Yes		replicate	UK Biobank	Eosinophil counts	6.06×10-60
rs1837253 [TSLP]	Yes		replicate	UK Biobank	Eosinophil counts	2.54×10-35
rs188074962 [SPPL3]	Yes		Novel
rs2025758 [GATA3]	Yes		replicate	UK Biobank	Eosinophil counts	5.42×10-12
rs34290285 [D2HGDH]	Yes		replicate	UK Biobank , GWAS Catalog (30595370)	Eosinophil counts	2.33×10-57, 3.00×10-93
rs343478 [IL33]	Yes		Novel
rs35570272 [GLB1]	Yes		replicate	UK Biobank	Eosinophil counts	8.47×10-18
rs4380538 [IL2]	Yes		replicate	UK Biobank	Eosinophil counts	3.98×10-17
rs5758364 [PHF5A]	Yes		Novel
rs58521088 [BACH2]	Yes		replicate	UK Biobank	Eosinophill count	1.55×10-50
rs6461503 [ITGB8]	Yes		replicate	UK Biobank	Eosinophil counts	1.06×10-30
rs6871536 [RAD50]	Yes		replicate	UK Biobank	Eosinophil counts	1.92×10-136
rs6894249 [C5orf56]	Yes		replicate	UK Biobank	Eosinophil counts	7.29×10-81
rs7216389 [GSDMB]	Yes		Novel
rs72782676 [GATA3]	Yes		replicate	UK Biobank	Eosinophil counts	4.55×10-26
rs943451 [PRKCQ]	Yes		Novel
rs11742240 [IL7R]		yes	replicate	UK Biobank	Eosinophil counts	3.60×10-33
rs1684466 [NRROS]		yes	Novel
rs2766667 [ZNF217]		yes	Novel
rs4233366 [ADAMTS4]		yes	Novel
